# Supplementary material for: ﻿The genus Neurigona Rondani, 1856 (Diptera, Dolichopodidae) from Yunnan, China, with descriptions of seven new species and a key to the species of China
Source: Zookeys. 2024 Jan 31;1190:319–45. doi: 10.3897/zookeys.1190.109222 (PMC10851154; doi:10.3897/zookeys.1190.109222)
Supplement: XML Treatment for Neurigona apicilata [file zookeys.1190.109222-treatment1.xml]

<!DOCTYPE tp:taxon-treatment
  PUBLIC "-//TaxonX//DTD Taxonomic Treatment Publishing DTD v0 20100105//EN" "tax-treatment-NSO.dtd">
<tp:taxon-treatment xmlns:tp="http://www.plazi.org/taxpub"><tp:treatment-meta><kwd-group><label>Taxon classification</label><kwd>
                <named-content content-type="kingdom">Animalia</named-content>
              </kwd><kwd>
                <named-content content-type="order">Diptera</named-content>
              </kwd><kwd>
                <named-content content-type="family">Dolichopodidae</named-content>
              </kwd></kwd-group><mixed-citation publication-type="journal"><person-group><name><surname>Lin</surname><given-names>Chen</given-names></name><name><surname>Wang</surname><given-names>Mengqing</given-names></name><name><surname>Yang</surname><given-names>Ding</given-names></name></person-group><article-title>﻿The genus <italic><tp:taxon-name><tp:taxon-name-part taxon-name-part-type="genus" reg="Neurigona">Neurigona</tp:taxon-name-part></tp:taxon-name></italic> Rondani, 1856 (<tp:taxon-name><tp:taxon-name-part taxon-name-part-type="order">Diptera</tp:taxon-name-part></tp:taxon-name>, <tp:taxon-name><tp:taxon-name-part taxon-name-part-type="family">Dolichopodidae</tp:taxon-name-part></tp:taxon-name>) from Yunnan, China, with descriptions of seven new species and a key to the species of China</article-title><source>Zookeys</source><day>31</day><month>01</month><year>2024</year><volume>1190</volume><fpage>319</fpage><lpage>345</lpage><pub-id pub-id-type="doi">10.3897/zookeys.1190.109222</pub-id></mixed-citation></tp:treatment-meta><tp:nomenclature><label>﻿</label><tp:taxon-name>
              <object-id xmlns:xlink="http://www.w3.org/1999/xlink" content-type="arpha" xlink:type="simple">AD6023DA-FC70-5880-8504-5CEAFFC2D2F1</object-id>
              <tp:taxon-name-part taxon-name-part-type="genus" reg="Neurigona">Neurigona</tp:taxon-name-part>
              <tp:taxon-name-part taxon-name-part-type="species" reg="apicilata">apicilata</tp:taxon-name-part>
              <object-id xmlns:xlink="http://www.w3.org/1999/xlink" content-type="zoobank" xlink:type="simple">https://zoobank.org/DDF79F46-4E9A-48E7-B6C7-1EF3B7893122</object-id>
            </tp:taxon-name><tp:taxon-status xmlns:xlink="http://www.w3.org/1999/xlink" xlink:type="simple">sp. nov.</tp:taxon-status><xref ref-type="fig" rid="F1">Figs 1</xref><xref ref-type="fig" rid="F8">, 8</xref></tp:nomenclature><tp:treatment-sec sec-type="type material" id="SECID0EBLAG"><title>Type material.</title><p><bold><italic>Holotype</italic></bold>: ♂, <bold>China</bold>: Yunnan, Lvchun, Yakou, Shuikuxiafang, (<named-content xmlns:xlink="http://www.w3.org/1999/xlink" content-type="dwc:verbatimCoordinates" xlink:type="simple"><named-content content-type="geo-json" specific-use="{&#34;type&#34;:&#34;Point&#34;,&#34;coordinates&#34;:[102.777142,23.057000]}" id="NCID0ERLAG" xlink:type="simple">23°3'25.2"N, 102°46'37.71"E</named-content></named-content>), 1780 m, collected by Malaise trap, 2019.IV.19-V.19, Liang Wang and Xin Li (<named-content xmlns:xlink="http://www.w3.org/1999/xlink" content-type="dwc:institutional_code" xlink:title="Entomological Museum of China Agricultural University" xlink:href="http://grbio.org/institution/china-agricultural-university" xlink:type="simple">CAU</named-content>). <bold><italic>Paratypes</italic></bold>: 19 ♂♂, the same data as holotype (<named-content xmlns:xlink="http://www.w3.org/1999/xlink" content-type="dwc:institutional_code" xlink:title="Entomological Museum of China Agricultural University" xlink:href="http://grbio.org/institution/china-agricultural-university" xlink:type="simple">CAU</named-content>).</p></tp:treatment-sec><tp:treatment-sec sec-type="diagnosis" id="SECID0EBMAG"><title>Diagnosis.</title><p>Male eyes contiguous on face. Mesonotum wholly dark yellow; scutellum dark yellow; postnotum dark brown posteriorly. Laterotergite with two minute dark brown or black spots at anterior margin and one large dark brown spot posteriorly. Hind tarsomere 1 with cluster of short thick posterior bristles at extreme base, several short ventral bristles and four short apical bristles (MSSC). Ventral surstylus rather wide, widened apically.</p></tp:treatment-sec><tp:treatment-sec sec-type="description" id="SECID0EGMAG"><title>Description.</title><p><bold>Male</bold> (Fig. <xref ref-type="fig" rid="F1">1A</xref>). Body length 5.0–5.7 mm, wing length 4.1–4.2 mm.</p><fig id="F1" position="float" orientation="portrait"><object-id xmlns:xlink="http://www.w3.org/1999/xlink" content-type="doi" xlink:type="simple">10.3897/zookeys.1190.109222.figure1</object-id><object-id xmlns:xlink="http://www.w3.org/1999/xlink" content-type="arpha" xlink:type="simple">C75D5251-AFEC-50B4-AC8D-CDE9C6770151</object-id><label>Figure 1.</label><caption><p><italic><tp:taxon-name><tp:taxon-name-part taxon-name-part-type="genus" reg="Neurigona">Neurigona</tp:taxon-name-part><tp:taxon-name-part taxon-name-part-type="species" reg="apicilata">apicilata</tp:taxon-name-part></tp:taxon-name></italic> sp. nov. <bold>A</bold> male habitus, lateral view <bold>B</bold> genitalia, lateral view. Abbreviations: C – cercus; H – hypandrium; LP – lateral process; PH – phallus; SDL – surstylus dorsal lobe; SVL – surstylus ventral lobe. Scale bars: 1 mm (<bold>A</bold>); 0.1 mm (<bold>B</bold>).</p></caption><graphic xmlns:xlink="http://www.w3.org/1999/xlink" xlink:href="zookeys-1190-319_article-109222__-g001.jpg" position="float" orientation="portrait" xlink:type="simple" id="oo_976724.jpg"><uri content-type="original_file" xlink:type="simple">https://binary.pensoft.net/fig/976724</uri></graphic></fig><p><bold><italic>Head</italic></bold> metallic green with pale gray pollinosity; face very narrow, eyes contiguous on face. Hairs and bristles on head black, but postocular bristles (except uppermost two bristles) and postero-ventral hairs pale yellow. Antenna (Fig. <xref ref-type="fig" rid="F8">8A</xref>) yellow except first flagellomere brown; first flagellomere somewhat oval, approximately as long as wide, obtuse apically, with pale white pubescence; arista subapical, dark brown. Proboscis pale yellow with pale hairs; palpus pale yellow with pale yellow hairs and two to three short black apical bristles.</p><p><bold><italic>Thorax</italic></bold> dark yellow with fine pale yellow pollinosity; mesonotum dark yellow; postalar callus with a small dark brown spot; postnotum dark brown posteriorly. Pteropleuron with a small black subtriangular spot. Laterotergite with two-minute dark brown or black spots at anterior margin and one large dark brown spot posteriorly. Hairs and bristles on thorax black, six strong <abbrev xmlns:xlink="http://www.w3.org/1999/xlink" xlink:title="dorsocentral bristle (s)" id="ABBRID0EEOAG" xlink:type="simple">dc</abbrev>, 18–20 irregularly paired <abbrev xmlns:xlink="http://www.w3.org/1999/xlink" xlink:title="acrostichal bristle (s)" id="ABBRID0EIOAG" xlink:type="simple">acr</abbrev> short hair-like; scutellum with two pairs of bristles, lateral pair long and strong, median pair short and hair-like. Propleuron with one brown bristle on lower portion.</p><p><bold><italic>Legs</italic></bold> mainly yellow, but fore tarsomeres 2–5 brown and mid and hind tarsomeres 2–5 dark brown. Hairs and bristles on legs black. Fore coxa with three or four thick bristles on antero-apical portion mostly or wholly dark yellow; mid coxa with three anterior and apical bristles; hind coxa with one strong outer bristle at basal 1/3. Mid and hind trochanters each with one outer bristle at middle. Fore tibia devoid of bristles; mid tibia with two <abbrev xmlns:xlink="http://www.w3.org/1999/xlink" xlink:title="anterodorsal bristle (s)" id="ABBRID0ETOAG" xlink:type="simple">ad</abbrev>, two <abbrev xmlns:xlink="http://www.w3.org/1999/xlink" xlink:title="posterodorsal bristle (s)" id="ABBRID0EXOAG" xlink:type="simple">pd</abbrev> and two apical bristles; hind tibia with three <abbrev xmlns:xlink="http://www.w3.org/1999/xlink" xlink:title="anterodorsal bristle (s)" id="ABBRID0E2OAG" xlink:type="simple">ad</abbrev>, four <abbrev xmlns:xlink="http://www.w3.org/1999/xlink" xlink:title="posterodorsal bristle (s)" id="ABBRID0E6OAG" xlink:type="simple">pd</abbrev>, three apical bristles and one row of brownish yellow comb-like bristles. Fore tarsomere 1 with two short thin apical bristles. Mid tarsomere 1 with five short or long apical bristles. Hind tarsomere 1 with cluster of short thick posterior bristles at extreme base, several short ventral bristles and four short apical bristles. Relative lengths of tibiae and five tarsomeres of legs –<abbrev xmlns:xlink="http://www.w3.org/1999/xlink" xlink:title="fore leg" id="ABBRID0EDPAG" xlink:type="simple">LI</abbrev> 5.3: 6.2: 3.2: 2.1: 1.9: 0.9; <abbrev xmlns:xlink="http://www.w3.org/1999/xlink" xlink:title="mid leg" id="ABBRID0EHPAG" xlink:type="simple">LII</abbrev> 5.9: 9.1: 2.9: 2.1: 1.2: 0.7; <abbrev xmlns:xlink="http://www.w3.org/1999/xlink" xlink:title="hind leg" id="ABBRID0ELPAG" xlink:type="simple">LIII</abbrev> 9.8: 4.8: 4.1: 2.2: 1.2: 0.8.</p><p><bold><italic>Wing</italic></bold> nearly hyaline, tinged brown; veins brown, M<sub>1+2</sub> gently bent apically and convergent with R<sub>4+5</sub>; CuAx ratio 0.34. Squama yellow with pale yellow hairs. Halter yellow.</p><p><bold><italic>Abdomen</italic></bold> yellow with yellow pollen, terga 2–5 dark yellow; terga 2–5 each with large blackish spot somewhat narrowed posteriorly. Hairs and bristles on abdomen black except those on venter more or less yellow.</p><p><bold><italic>Male genitalia</italic></bold> (Fig. <xref ref-type="fig" rid="F1">1B</xref>) mainly shiny black. Epandrium longer than wide, with two lateral processes (one short and thin, with two apical hairs; the other long and wide, subtriangular). Ventral surstylus rather wide, widened apically; dorsal surstylus rather wide, slightly narrower than ventral surstylus, with very narrow medial incision at tip. Cercus somewhat round, white, bearing short white hairs. Hypandrium long and somewhat thick. Phallus thin, hidden within hypandrium.</p><p><bold>Female.</bold> Unknown.</p></tp:treatment-sec><tp:treatment-sec sec-type="distribution" id="SECID0EQQAG"><title>Distribution.</title><p>China (Yunnan).</p></tp:treatment-sec><tp:treatment-sec sec-type="etymology" id="SECID0EVQAG"><title>Etymology.</title><p>The specific name refers to the ventral surstylus widened apically.</p></tp:treatment-sec><tp:treatment-sec sec-type="remarks" id="SECID0E1QAG"><title>Remarks.</title><p>The species is very similar to <italic><tp:taxon-name><tp:taxon-name-part taxon-name-part-type="genus" reg="Neurigona">N.</tp:taxon-name-part><tp:taxon-name-part taxon-name-part-type="species" reg="qingchengshana">qingchengshana</tp:taxon-name-part></tp:taxon-name></italic> Yang &amp; Saigusa, 2021 from Sichuan, but may be separated from the latter by the fore tarsomere 1 longer than fore tibia and ventral surstylus much widened at extreme tip. In <italic><tp:taxon-name><tp:taxon-name-part taxon-name-part-type="genus" reg="Neurigona">N.</tp:taxon-name-part><tp:taxon-name-part taxon-name-part-type="species" reg="qingchengshana">qingchengshana</tp:taxon-name-part></tp:taxon-name></italic>, the fore tarsomere 1 is as long as the fore tibia, and the ventral surstylus is weakly widened at extreme tip (<xref ref-type="bibr" rid="B27">Yang and Saigusa 2001a</xref>; <xref ref-type="bibr" rid="B31">Yang et al. 2011</xref>).</p></tp:treatment-sec><tp:treatment-sec><!--Section generated to contain objects referenced in tp:taxon-treatment.--><fig id="F8" position="float" orientation="portrait"><object-id xmlns:xlink="http://www.w3.org/1999/xlink" content-type="doi" xlink:type="simple">10.3897/zookeys.1190.109222.figure8</object-id><object-id xmlns:xlink="http://www.w3.org/1999/xlink" content-type="arpha" xlink:type="simple">9AA25DBB-8B09-5DFD-9950-D98DB4CE8EEC</object-id><label>Figure 8.</label><caption><p>Antennae <bold>A</bold><italic><tp:taxon-name><tp:taxon-name-part taxon-name-part-type="genus" reg="Neurigona">Neurigona</tp:taxon-name-part><tp:taxon-name-part taxon-name-part-type="species" reg="apicilata">apicilata</tp:taxon-name-part></tp:taxon-name></italic> sp. nov. <bold>B</bold><italic><tp:taxon-name><tp:taxon-name-part taxon-name-part-type="genus" reg="Neurigona">Neurigona</tp:taxon-name-part><tp:taxon-name-part taxon-name-part-type="species" reg="basicurva">basicurva</tp:taxon-name-part></tp:taxon-name></italic> sp. nov. <bold>C</bold><italic><tp:taxon-name><tp:taxon-name-part taxon-name-part-type="genus" reg="Neurigona">Neurigona</tp:taxon-name-part><tp:taxon-name-part taxon-name-part-type="species" reg="brevidigitata">brevidigitata</tp:taxon-name-part></tp:taxon-name></italic> sp. nov. <bold>D</bold><italic><tp:taxon-name><tp:taxon-name-part taxon-name-part-type="genus" reg="Neurigona">Neurigona</tp:taxon-name-part><tp:taxon-name-part taxon-name-part-type="species" reg="convexa">convexa</tp:taxon-name-part></tp:taxon-name></italic> sp. nov. <bold>E</bold><italic><tp:taxon-name><tp:taxon-name-part taxon-name-part-type="genus" reg="Neurigona">Neurigona</tp:taxon-name-part><tp:taxon-name-part taxon-name-part-type="species" reg="huanglianshana">huanglianshana</tp:taxon-name-part></tp:taxon-name></italic> sp. nov. <bold>F</bold><italic><tp:taxon-name><tp:taxon-name-part taxon-name-part-type="genus" reg="Neurigona">Neurigona</tp:taxon-name-part><tp:taxon-name-part taxon-name-part-type="species" reg="quadrimaculata">quadrimaculata</tp:taxon-name-part></tp:taxon-name></italic> sp. nov. <bold>G</bold><italic><tp:taxon-name><tp:taxon-name-part taxon-name-part-type="genus" reg="Neurigona">Neurigona</tp:taxon-name-part><tp:taxon-name-part taxon-name-part-type="species" reg="ventriprocessa">ventriprocessa</tp:taxon-name-part></tp:taxon-name></italic> sp. nov. Scale bars: 0.1 mm.</p></caption><graphic xmlns:xlink="http://www.w3.org/1999/xlink" xlink:href="zookeys-1190-319_article-109222__-g008.jpg" position="float" orientation="portrait" xlink:type="simple" id="oo_976721.jpg"><uri content-type="original_file" xlink:type="simple">https://binary.pensoft.net/fig/976721</uri></graphic></fig></tp:treatment-sec><ref-list><ref id="B27"><mixed-citation xmlns:xlink="http://www.w3.org/1999/xlink" xlink:type="simple"><person-group><name name-style="western"><surname>Yang</surname><given-names>D</given-names></name><name name-style="western"><surname>Saigusa</surname><given-names>T</given-names></name></person-group> (<year>2001a</year>) <article-title>New and little known species of <tp:taxon-name><tp:taxon-name-part taxon-name-part-type="family">Dolichopodidae</tp:taxon-name-part></tp:taxon-name> (<tp:taxon-name><tp:taxon-name-part taxon-name-part-type="order">Diptera</tp:taxon-name-part></tp:taxon-name>) from China (VIII). Bulletin de l’Institut Royal des Sciences Naturelles de Belgique.</article-title><source>Entomologie</source><volume>71</volume>: <fpage>155</fpage>–<lpage>164</lpage>.</mixed-citation></ref><ref id="B31"><mixed-citation xmlns:xlink="http://www.w3.org/1999/xlink" xlink:type="simple"><person-group><name name-style="western"><surname>Yang</surname><given-names>D</given-names></name><name name-style="western"><surname>Zhang</surname><given-names>LL</given-names></name><name name-style="western"><surname>Wang</surname><given-names>MQ</given-names></name><name name-style="western"><surname>Zhu</surname><given-names>YJ</given-names></name></person-group> (<year>2011</year>) Fauna Sinica <tp:taxon-name><tp:taxon-name-part taxon-name-part-type="class">Insecta</tp:taxon-name-part></tp:taxon-name> (Vol. 53). <tp:taxon-name><tp:taxon-name-part taxon-name-part-type="order">Diptera</tp:taxon-name-part></tp:taxon-name><tp:taxon-name><tp:taxon-name-part taxon-name-part-type="family">Dolichopodidae</tp:taxon-name-part></tp:taxon-name>. Science Press, Beijing, 651–976.</mixed-citation></ref></ref-list></tp:taxon-treatment>
