# Supplementary material for: ﻿The genus Neurigona Rondani, 1856 (Diptera, Dolichopodidae) from Yunnan, China, with descriptions of seven new species and a key to the species of China
Source: Zookeys. 2024 Jan 31;1190:319–45. doi: 10.3897/zookeys.1190.109222 (PMC10851154; doi:10.3897/zookeys.1190.109222)
Supplement: XML Treatment for Neurigona basicurva [file zookeys.1190.109222-treatment2.xml]

<!DOCTYPE tp:taxon-treatment
  PUBLIC "-//TaxonX//DTD Taxonomic Treatment Publishing DTD v0 20100105//EN" "tax-treatment-NSO.dtd">
<tp:taxon-treatment xmlns:tp="http://www.plazi.org/taxpub"><tp:treatment-meta><kwd-group><label>Taxon classification</label><kwd>
                <named-content content-type="kingdom">Animalia</named-content>
              </kwd><kwd>
                <named-content content-type="order">Diptera</named-content>
              </kwd><kwd>
                <named-content content-type="family">Dolichopodidae</named-content>
              </kwd></kwd-group><mixed-citation publication-type="journal"><person-group><name><surname>Lin</surname><given-names>Chen</given-names></name><name><surname>Wang</surname><given-names>Mengqing</given-names></name><name><surname>Yang</surname><given-names>Ding</given-names></name></person-group><article-title>﻿The genus <italic><tp:taxon-name><tp:taxon-name-part taxon-name-part-type="genus" reg="Neurigona">Neurigona</tp:taxon-name-part></tp:taxon-name></italic> Rondani, 1856 (<tp:taxon-name><tp:taxon-name-part taxon-name-part-type="order">Diptera</tp:taxon-name-part></tp:taxon-name>, <tp:taxon-name><tp:taxon-name-part taxon-name-part-type="family">Dolichopodidae</tp:taxon-name-part></tp:taxon-name>) from Yunnan, China, with descriptions of seven new species and a key to the species of China</article-title><source>Zookeys</source><day>31</day><month>01</month><year>2024</year><volume>1190</volume><fpage>319</fpage><lpage>345</lpage><pub-id pub-id-type="doi">10.3897/zookeys.1190.109222</pub-id></mixed-citation></tp:treatment-meta><tp:nomenclature><label>﻿</label><tp:taxon-name>
              <object-id xmlns:xlink="http://www.w3.org/1999/xlink" content-type="arpha" xlink:type="simple">3F1F6364-8C01-566B-B3DA-789B661040C2</object-id>
              <tp:taxon-name-part taxon-name-part-type="genus" reg="Neurigona">Neurigona</tp:taxon-name-part>
              <tp:taxon-name-part taxon-name-part-type="species" reg="basicurva">basicurva</tp:taxon-name-part>
              <object-id xmlns:xlink="http://www.w3.org/1999/xlink" content-type="zoobank" xlink:type="simple">https://zoobank.org/7B2FCEBC-C157-41BE-A196-16FD73B9979A</object-id>
            </tp:taxon-name><tp:taxon-status xmlns:xlink="http://www.w3.org/1999/xlink" xlink:type="simple">sp. nov.</tp:taxon-status><xref ref-type="fig" rid="F2">Figs 2</xref><xref ref-type="fig" rid="F8">, 8</xref></tp:nomenclature><tp:treatment-sec sec-type="type material" id="SECID0EPTAG"><title>Type material.</title><p><bold><italic>Holotype</italic></bold>: ♂, <bold>China</bold>: Yunnan, Lvchun, Yakou, Shuikuxiafang, (<named-content xmlns:xlink="http://www.w3.org/1999/xlink" content-type="dwc:verbatimCoordinates" xlink:type="simple"><named-content content-type="geo-json" specific-use="{&#34;type&#34;:&#34;Point&#34;,&#34;coordinates&#34;:[102.777142,23.057000]}" id="NCID0E6TAG" xlink:type="simple">23°3'25.2"N, 102°46'37.71"E</named-content></named-content>), 1780 m, collected by Malaise trap, 2019.IV.19-V.19, Liang Wang and Xin Li (<named-content xmlns:xlink="http://www.w3.org/1999/xlink" content-type="dwc:institutional_code" xlink:title="Entomological Museum of China Agricultural University" xlink:href="http://grbio.org/institution/china-agricultural-university" xlink:type="simple">CAU</named-content>). <bold><italic>Paratypes</italic></bold>: 2 ♂♂, the same data as holotype (<named-content xmlns:xlink="http://www.w3.org/1999/xlink" content-type="dwc:institutional_code" xlink:title="Entomological Museum of China Agricultural University" xlink:href="http://grbio.org/institution/china-agricultural-university" xlink:type="simple">CAU</named-content>).</p></tp:treatment-sec><tp:treatment-sec sec-type="diagnosis" id="SECID0EPUAG"><title>Diagnosis.</title><p>Mesonotum with three brown longitudinal stripes at middle posterior region. Abdominal sternite 5 quadrate. Fore tibia basally weakly thickened and bent. Ventral surstylus wide, distinctly bent with distinctly bent and narrowed tip; dorsal surstylus short and broad, folded inward, apically furcated.</p></tp:treatment-sec><tp:treatment-sec sec-type="description" id="SECID0EUUAG"><title>Description.</title><p><bold>Male</bold> (Fig. <xref ref-type="fig" rid="F2">2A</xref>). Body length 3.8 mm, wing length 3.2 mm.</p><fig id="F2" position="float" orientation="portrait"><object-id xmlns:xlink="http://www.w3.org/1999/xlink" content-type="doi" xlink:type="simple">10.3897/zookeys.1190.109222.figure2</object-id><object-id xmlns:xlink="http://www.w3.org/1999/xlink" content-type="arpha" xlink:type="simple">E1CB8732-009A-5765-B84E-F9C639338A95</object-id><label>Figure 2.</label><caption><p><italic><tp:taxon-name><tp:taxon-name-part taxon-name-part-type="genus" reg="Neurigona">Neurigona</tp:taxon-name-part><tp:taxon-name-part taxon-name-part-type="species" reg="basicurva">basicurva</tp:taxon-name-part></tp:taxon-name></italic> sp. nov. <bold>A</bold> male habitus, lateral view <bold>B</bold> genitalia, lateral view. Scale bars: 1 mm (<bold>A</bold>); 0.1 mm (<bold>B</bold>).</p></caption><graphic xmlns:xlink="http://www.w3.org/1999/xlink" xlink:href="zookeys-1190-319_article-109222__-g002.jpg" position="float" orientation="portrait" xlink:type="simple" id="oo_976725.jpg"><uri content-type="original_file" xlink:type="simple">https://binary.pensoft.net/fig/976725</uri></graphic></fig><p><bold><italic>Head</italic></bold> metallic green with pale yellow pollinosity; eyes narrowly separated on middle portion of face. Hairs and bristles on head black, but postocular bristles and postero-ventral hairs pale yellow. Antennal scape and pedicel (Fig. <xref ref-type="fig" rid="F8">8B</xref>) yellow; first flagellomere dark yellow, almost as long as wide, round apically, with pale brown pubescence; arista subapical, brown, basal segment 0.1× longer than apical segment. Proboscis yellow with pale hairs; palpus pale yellow with two black apical bristles.</p><p><bold><italic>Thorax</italic></bold> yellow with fine pale yellow pollinosity; mesonotum dark yellow with three brown longitudinal stripes at middle posterior region; scutellum brownish; postnotum brownish with dark yellow basal margin; laterotergite with a small black inner spot at anterior margin. Pteropleuron below wing base with a small black spot. Hairs and bristles on thorax black, six strong <abbrev xmlns:xlink="http://www.w3.org/1999/xlink" xlink:title="dorsocentral bristle (s)" id="ABBRID0ESWAG" xlink:type="simple">dc</abbrev>, 11–12 irregularly paired <abbrev xmlns:xlink="http://www.w3.org/1999/xlink" xlink:title="acrostichal bristle (s)" id="ABBRID0EWWAG" xlink:type="simple">acr</abbrev> short hair-like; scutellum with two pairs of bristles, lateral pair long and strong, median pair short and hair-like.</p><p><bold><italic>Legs</italic></bold> mainly yellow, but fore tarsus dark brown, mid and hind tarsi pale brown. Hairs and bristles on legs black. Fore coxa with six mostly yellow bristles on antero-apical portion; mid coxa with three anterior and apical bristles; hind coxa with one strong outer bristle at basal 1/3. Mid trochanter with two bristles, hind trochanter with one bristle. Fore femur with two rows of short dense <abbrev xmlns:xlink="http://www.w3.org/1999/xlink" xlink:title="anteroventral bristle (s)" id="ABBRID0EBXAG" xlink:type="simple">av</abbrev>. Fore tibia modified, basally weakly thickened and bent, with two rows of long dense black anterior bristles at basal 1/3 and two rows of short dense brownish yellow anterior hairs at remaining 2/3. Mid tibia with one outer bristle and one <abbrev xmlns:xlink="http://www.w3.org/1999/xlink" xlink:title="posterodorsal bristle (s)" id="ABBRID0EFXAG" xlink:type="simple">pd</abbrev>, apically with one bristle. Hind tibia with one <abbrev xmlns:xlink="http://www.w3.org/1999/xlink" xlink:title="posterodorsal bristle (s)" id="ABBRID0EJXAG" xlink:type="simple">pd</abbrev>, apically with three bristles and one row of pale brown comb-like bristles apically. Fore tarsomere 1 modified, weakly bent, with short dense and erect <abbrev xmlns:xlink="http://www.w3.org/1999/xlink" xlink:title="posteroventral bristle (s)" id="ABBRID0ENXAG" xlink:type="simple">pv</abbrev>; tarsomeres 2–4 with fine but dense ventral hairs. Mid tarsomere 1 with one <abbrev xmlns:xlink="http://www.w3.org/1999/xlink" xlink:title="posteroventral bristle (s)" id="ABBRID0ERXAG" xlink:type="simple">pv</abbrev> at extreme base. Hind tarsomere 1 with cluster of short erect bristles basally. Relative lengths of tibiae and five tarsomeres of legs – <abbrev xmlns:xlink="http://www.w3.org/1999/xlink" xlink:title="fore leg" id="ABBRID0EVXAG" xlink:type="simple">LI</abbrev> 6.7: 5.9: 2.8: 1.8: 1.2: 1.0; <abbrev xmlns:xlink="http://www.w3.org/1999/xlink" xlink:title="mid leg" id="ABBRID0EZXAG" xlink:type="simple">LII</abbrev> 7.5: 8.8: 3.0: 2.0: 1.1: 0.8; <abbrev xmlns:xlink="http://www.w3.org/1999/xlink" xlink:title="hind leg" id="ABBRID0E4XAG" xlink:type="simple">LIII</abbrev> 12.1: 4.0: 4.0: 2.1: 1.3: 0.7.</p><p><bold><italic>Wing</italic></bold> nearly hyaline, tinged brown; veins brown, M<sub>1+2</sub> gently bent apically and convergent with R<sub>4+5</sub>; CuAx ratio 0.45. Squama yellow, but brown at margin, with yellow hairs. Halter dark pale yellow.</p><p><bold><italic>Abdomen</italic></bold> yellow with pale yellow pollen; terga 1–4 each with large dark brown spot; sternum 5 projected, quadrate (Fig. <xref ref-type="fig" rid="F9">9A</xref>). Hairs and bristles on abdomen black except those on venter more or less yellow.</p><p><bold><italic>Male genitalia</italic></bold> (Fig. <xref ref-type="fig" rid="F2">2B</xref>): epandrium longer than wide, with two lateral processes (one very long and narrow; the other thick, with finger-like outer process near base, apically somewhat bent, and with one yellow bristle at apical 1/4). Ventral surstylus wide, distinctly bent with distinctly bent and narrowed tip; dorsal surstylus short and broad, folded inward, apically furcated. Cercus relatively small, trapezoid, white, with short pale yellow hairs. Hypandrium long and somewhat thick. Phallus long and thin, subapically with a denticle.</p><p><bold>Female.</bold> Unknown.</p></tp:treatment-sec><tp:treatment-sec sec-type="distribution" id="SECID0EGZAG"><title>Distribution.</title><p>China (Yunnan).</p></tp:treatment-sec><tp:treatment-sec sec-type="etymology" id="SECID0ELZAG"><title>Etymology.</title><p>The specific name refers to the fore tibia basally weakly thickened and bent.</p></tp:treatment-sec><tp:treatment-sec sec-type="remarks" id="SECID0EQZAG"><title>Remarks.</title><p>The species is peculiar and can be easily separated from other known species of the genus by the quadrate 5<sup>th</sup> abdominal sternite and fore tibia basally weakly thickened and bent.</p></tp:treatment-sec><tp:treatment-sec><!--Section generated to contain objects referenced in tp:taxon-treatment.--><fig id="F8" position="float" orientation="portrait"><object-id xmlns:xlink="http://www.w3.org/1999/xlink" content-type="doi" xlink:type="simple">10.3897/zookeys.1190.109222.figure8</object-id><object-id xmlns:xlink="http://www.w3.org/1999/xlink" content-type="arpha" xlink:type="simple">9AA25DBB-8B09-5DFD-9950-D98DB4CE8EEC</object-id><label>Figure 8.</label><caption><p>Antennae <bold>A</bold><italic><tp:taxon-name><tp:taxon-name-part taxon-name-part-type="genus" reg="Neurigona">Neurigona</tp:taxon-name-part><tp:taxon-name-part taxon-name-part-type="species" reg="apicilata">apicilata</tp:taxon-name-part></tp:taxon-name></italic> sp. nov. <bold>B</bold><italic><tp:taxon-name><tp:taxon-name-part taxon-name-part-type="genus" reg="Neurigona">Neurigona</tp:taxon-name-part><tp:taxon-name-part taxon-name-part-type="species" reg="basicurva">basicurva</tp:taxon-name-part></tp:taxon-name></italic> sp. nov. <bold>C</bold><italic><tp:taxon-name><tp:taxon-name-part taxon-name-part-type="genus" reg="Neurigona">Neurigona</tp:taxon-name-part><tp:taxon-name-part taxon-name-part-type="species" reg="brevidigitata">brevidigitata</tp:taxon-name-part></tp:taxon-name></italic> sp. nov. <bold>D</bold><italic><tp:taxon-name><tp:taxon-name-part taxon-name-part-type="genus" reg="Neurigona">Neurigona</tp:taxon-name-part><tp:taxon-name-part taxon-name-part-type="species" reg="convexa">convexa</tp:taxon-name-part></tp:taxon-name></italic> sp. nov. <bold>E</bold><italic><tp:taxon-name><tp:taxon-name-part taxon-name-part-type="genus" reg="Neurigona">Neurigona</tp:taxon-name-part><tp:taxon-name-part taxon-name-part-type="species" reg="huanglianshana">huanglianshana</tp:taxon-name-part></tp:taxon-name></italic> sp. nov. <bold>F</bold><italic><tp:taxon-name><tp:taxon-name-part taxon-name-part-type="genus" reg="Neurigona">Neurigona</tp:taxon-name-part><tp:taxon-name-part taxon-name-part-type="species" reg="quadrimaculata">quadrimaculata</tp:taxon-name-part></tp:taxon-name></italic> sp. nov. <bold>G</bold><italic><tp:taxon-name><tp:taxon-name-part taxon-name-part-type="genus" reg="Neurigona">Neurigona</tp:taxon-name-part><tp:taxon-name-part taxon-name-part-type="species" reg="ventriprocessa">ventriprocessa</tp:taxon-name-part></tp:taxon-name></italic> sp. nov. Scale bars: 0.1 mm.</p></caption><graphic xmlns:xlink="http://www.w3.org/1999/xlink" xlink:href="zookeys-1190-319_article-109222__-g008.jpg" position="float" orientation="portrait" xlink:type="simple" id="oo_976721.jpg"><uri content-type="original_file" xlink:type="simple">https://binary.pensoft.net/fig/976721</uri></graphic></fig><fig id="F9" position="float" orientation="portrait"><object-id xmlns:xlink="http://www.w3.org/1999/xlink" content-type="doi" xlink:type="simple">10.3897/zookeys.1190.109222.figure9</object-id><object-id xmlns:xlink="http://www.w3.org/1999/xlink" content-type="arpha" xlink:type="simple">B3E51376-26BB-5C2D-A2F5-EA329ECAFCA4</object-id><label>Figure 9.</label><caption><p>Abdominal sternite 5 (male) <bold>A</bold><italic><tp:taxon-name><tp:taxon-name-part taxon-name-part-type="genus" reg="Neurigona">Neurigona</tp:taxon-name-part><tp:taxon-name-part taxon-name-part-type="species" reg="basicurva">basicurva</tp:taxon-name-part></tp:taxon-name></italic> sp. nov. <bold>B</bold><italic><tp:taxon-name><tp:taxon-name-part taxon-name-part-type="genus" reg="Neurigona">Neurigona</tp:taxon-name-part><tp:taxon-name-part taxon-name-part-type="species" reg="convexa">convexa</tp:taxon-name-part></tp:taxon-name></italic> sp. nov. <bold>C</bold><italic><tp:taxon-name><tp:taxon-name-part taxon-name-part-type="genus" reg="Neurigona">Neurigona</tp:taxon-name-part><tp:taxon-name-part taxon-name-part-type="species" reg="huanglianshana">huanglianshana</tp:taxon-name-part></tp:taxon-name></italic> sp. nov. <bold>D</bold><italic><tp:taxon-name><tp:taxon-name-part taxon-name-part-type="genus" reg="Neurigona">Neurigona</tp:taxon-name-part><tp:taxon-name-part taxon-name-part-type="species" reg="ventriprocessa">ventriprocessa</tp:taxon-name-part></tp:taxon-name></italic> sp. nov.</p></caption><graphic xmlns:xlink="http://www.w3.org/1999/xlink" xlink:href="zookeys-1190-319_article-109222__-g009.jpg" position="float" orientation="portrait" xlink:type="simple" id="oo_976722.jpg"><uri content-type="original_file" xlink:type="simple">https://binary.pensoft.net/fig/976722</uri></graphic></fig></tp:treatment-sec></tp:taxon-treatment>
