# Supplementary material for: ﻿The genus Neurigona Rondani, 1856 (Diptera, Dolichopodidae) from Yunnan, China, with descriptions of seven new species and a key to the species of China
Source: Zookeys. 2024 Jan 31;1190:319–45. doi: 10.3897/zookeys.1190.109222 (PMC10851154; doi:10.3897/zookeys.1190.109222)
Supplement: XML Treatment for Neurigona brevidigitata [file zookeys.1190.109222-treatment3.xml]

<!DOCTYPE tp:taxon-treatment
  PUBLIC "-//TaxonX//DTD Taxonomic Treatment Publishing DTD v0 20100105//EN" "tax-treatment-NSO.dtd">
<tp:taxon-treatment xmlns:tp="http://www.plazi.org/taxpub"><tp:treatment-meta><kwd-group><label>Taxon classification</label><kwd>
                <named-content content-type="kingdom">Animalia</named-content>
              </kwd><kwd>
                <named-content content-type="order">Diptera</named-content>
              </kwd><kwd>
                <named-content content-type="family">Dolichopodidae</named-content>
              </kwd></kwd-group><mixed-citation publication-type="journal"><person-group><name><surname>Lin</surname><given-names>Chen</given-names></name><name><surname>Wang</surname><given-names>Mengqing</given-names></name><name><surname>Yang</surname><given-names>Ding</given-names></name></person-group><article-title>﻿The genus <italic><tp:taxon-name><tp:taxon-name-part taxon-name-part-type="genus" reg="Neurigona">Neurigona</tp:taxon-name-part></tp:taxon-name></italic> Rondani, 1856 (<tp:taxon-name><tp:taxon-name-part taxon-name-part-type="order">Diptera</tp:taxon-name-part></tp:taxon-name>, <tp:taxon-name><tp:taxon-name-part taxon-name-part-type="family">Dolichopodidae</tp:taxon-name-part></tp:taxon-name>) from Yunnan, China, with descriptions of seven new species and a key to the species of China</article-title><source>Zookeys</source><day>31</day><month>01</month><year>2024</year><volume>1190</volume><fpage>319</fpage><lpage>345</lpage><pub-id pub-id-type="doi">10.3897/zookeys.1190.109222</pub-id></mixed-citation></tp:treatment-meta><tp:nomenclature><label>﻿</label><tp:taxon-name>
              <object-id xmlns:xlink="http://www.w3.org/1999/xlink" content-type="arpha" xlink:type="simple">C62F13C7-3095-5459-90FF-B455718757CF</object-id>
              <tp:taxon-name-part taxon-name-part-type="genus" reg="Neurigona">Neurigona</tp:taxon-name-part>
              <tp:taxon-name-part taxon-name-part-type="species" reg="brevidigitata">brevidigitata</tp:taxon-name-part>
              <object-id xmlns:xlink="http://www.w3.org/1999/xlink" content-type="zoobank" xlink:type="simple">https://zoobank.org/E0876F26-7306-4292-9373-9109AC48E7EA</object-id>
            </tp:taxon-name><tp:taxon-status xmlns:xlink="http://www.w3.org/1999/xlink" xlink:type="simple">sp. nov.</tp:taxon-status><xref ref-type="fig" rid="F3">Figs 3</xref><xref ref-type="fig" rid="F8">, 8</xref></tp:nomenclature><tp:treatment-sec sec-type="type material" id="SECID0EJ2AG"><title>Type material.</title><p><bold><italic>Holotype</italic></bold>: ♂, <bold>China</bold>: Yunnan, Lvchun, Yakou, Shuikuxiafang, (<named-content xmlns:xlink="http://www.w3.org/1999/xlink" content-type="dwc:verbatimCoordinates" xlink:type="simple"><named-content content-type="geo-json" specific-use="{&#34;type&#34;:&#34;Point&#34;,&#34;coordinates&#34;:[102.777142,23.057000]}" id="NCID0EZ2AG" xlink:type="simple">23°3'25.2"N, 102°46'37.71"E</named-content></named-content>), 1780 m, collected by Malaise trap, 2019.IV.19-V.19, Liang Wang and Xin Li (<named-content xmlns:xlink="http://www.w3.org/1999/xlink" content-type="dwc:institutional_code" xlink:title="Entomological Museum of China Agricultural University" xlink:href="http://grbio.org/institution/china-agricultural-university" xlink:type="simple">CAU</named-content>). <bold><italic>Paratypes</italic></bold>: 69 ♂♂, 19 ♀♀, the same data as holotype (<named-content xmlns:xlink="http://www.w3.org/1999/xlink" content-type="dwc:institutional_code" xlink:title="Entomological Museum of China Agricultural University" xlink:href="http://grbio.org/institution/china-agricultural-university" xlink:type="simple">CAU</named-content>).</p></tp:treatment-sec><tp:treatment-sec sec-type="diagnosis" id="SECID0EJ3AG"><title>Diagnosis.</title><p>Eyes almost contiguous on middle portion of face. Mesonotum with a brown mid-posterior stripe. Postnotum with a nearly W-shaped dark brown spot. Mid tibia and tarsus with row of short dense crochet-like <abbrev xmlns:xlink="http://www.w3.org/1999/xlink" xlink:title="anteroventral bristle (s)" id="ABBRID0EP3AG" xlink:type="simple">av</abbrev> hairs. Hind tibia with short blackish comb-like apical bristles on very short and plate-like process. Ventral surstylus rather large and broad, ~ 1.5× wider than dorsal surstylus, apically with four long hairs.</p></tp:treatment-sec><tp:treatment-sec sec-type="description" id="SECID0ET3AG"><title>Description.</title><p><bold>Male</bold> (Fig. <xref ref-type="fig" rid="F3">3A</xref>). Body length 5.4 mm, wing length 4.2 mm.</p><fig id="F3" position="float" orientation="portrait"><object-id xmlns:xlink="http://www.w3.org/1999/xlink" content-type="doi" xlink:type="simple">10.3897/zookeys.1190.109222.figure3</object-id><object-id xmlns:xlink="http://www.w3.org/1999/xlink" content-type="arpha" xlink:type="simple">359C0347-6BF9-5649-A462-45AD2D5E824B</object-id><label>Figure 3.</label><caption><p><italic><tp:taxon-name><tp:taxon-name-part taxon-name-part-type="genus" reg="Neurigona">Neurigona</tp:taxon-name-part><tp:taxon-name-part taxon-name-part-type="species" reg="brevidigitata">brevidigitata</tp:taxon-name-part></tp:taxon-name></italic> sp. nov. <bold>A</bold> male habitus, lateral view <bold>B</bold> genitalia, lateral view. Scale bars: 1 mm (<bold>A</bold>); 0.1 mm (<bold>B</bold>).</p></caption><graphic xmlns:xlink="http://www.w3.org/1999/xlink" xlink:href="zookeys-1190-319_article-109222__-g003.jpg" position="float" orientation="portrait" xlink:type="simple" id="oo_976726.jpg"><uri content-type="original_file" xlink:type="simple">https://binary.pensoft.net/fig/976726</uri></graphic></fig><p><bold><italic>Head</italic></bold> metallic green with pale yellow pollinosity; eyes almost contiguous on middle portion of face. Hairs and bristles on head black but postocular bristles and postero-ventral hairs pale yellow. Antenna (Fig. <xref ref-type="fig" rid="F8">8C</xref>) yellow; first flagellomere somewhat oval, ~ 1.1× as long as wide, round apically, with brown pubescence; arista subapical, brownish. Proboscis yellow with pale hairs, with two long pale hairs, longer than proboscis; palpus pale yellow, but brownish at basal 1/3, with yellow hairs.</p><p><bold><italic>Thorax</italic></bold> yellow with fine pale yellow pollinosity; mesonotum with one brown longitudinal stripe at middle posterior region; scutellum brown at margin, with minute brown middle spot at basal margin; postnotum with a nearly W-shaped dark brown spot. Pteropleuron below wing base with a small black spot. Laterotergite with one blackish stripe and one minute brown spot at anterior margin. Hairs and bristles on thorax black; six strong <abbrev xmlns:xlink="http://www.w3.org/1999/xlink" xlink:title="dorsocentral bristle (s)" id="ABBRID0ER5AG" xlink:type="simple">dc</abbrev>, 12 irregularly paired <abbrev xmlns:xlink="http://www.w3.org/1999/xlink" xlink:title="acrostichal bristle (s)" id="ABBRID0EV5AG" xlink:type="simple">acr</abbrev> short and hair-like; scutellum with two pairs of bristles, lateral pair long and strong, median pair short and hair-like. Propleuron with one yellow bristle on lower portion.</p><p><bold><italic>Legs</italic></bold> mainly yellow; fore tarsomeres 3–5 and mid and hind tarsomeres 2–5 dark brown. Hairs and bristles on legs black except hairs on fore coxa yellow. Fore coxa with four thick dark brownish yellow bristles on antero-apical portion; mid coxa with three or four partly brownish yellow or black anterior and apical bristles; hind coxa with one strong black outer bristle at basal 1/3. Mid and hind trochanters each with one outer bristle at middle. Fore tibia devoid of bristles. Mid tibia with two <abbrev xmlns:xlink="http://www.w3.org/1999/xlink" xlink:title="anterodorsal bristle (s)" id="ABBRID0EA6AG" xlink:type="simple">ad</abbrev>, two <abbrev xmlns:xlink="http://www.w3.org/1999/xlink" xlink:title="posterodorsal bristle (s)" id="ABBRID0EE6AG" xlink:type="simple">pd</abbrev>, row of short dense crochet-like <abbrev xmlns:xlink="http://www.w3.org/1999/xlink" xlink:title="anteroventral bristle (s)" id="ABBRID0EI6AG" xlink:type="simple">av</abbrev> hairs, and two apical bristles. Hind tibia much elongated, 1.7× longer than fore tibia, with three <abbrev xmlns:xlink="http://www.w3.org/1999/xlink" xlink:title="anterodorsal bristle (s)" id="ABBRID0EM6AG" xlink:type="simple">ad</abbrev>, three <abbrev xmlns:xlink="http://www.w3.org/1999/xlink" xlink:title="posterodorsal bristle (s)" id="ABBRID0EQ6AG" xlink:type="simple">pd</abbrev>, seven short thin <abbrev xmlns:xlink="http://www.w3.org/1999/xlink" xlink:title="posteroventral bristle (s)" id="ABBRID0EU6AG" xlink:type="simple">pv</abbrev>, two thick apical bristles, and short blackish comb-like apical bristles on very short plate-like process. Fore tarsomeres 4 and 5 with slightly long hairs. Mid tarsus with row of short dense crochet-like <abbrev xmlns:xlink="http://www.w3.org/1999/xlink" xlink:title="anteroventral bristle (s)" id="ABBRID0EY6AG" xlink:type="simple">av</abbrev> hairs; tarsomere 1 with two short <abbrev xmlns:xlink="http://www.w3.org/1999/xlink" xlink:title="anterodorsal bristle (s)" id="ABBRID0E36AG" xlink:type="simple">ad</abbrev>, one long <abbrev xmlns:xlink="http://www.w3.org/1999/xlink" xlink:title="posterodorsal bristle (s)" id="ABBRID0EAABG" xlink:type="simple">pd</abbrev> at extreme base, five <abbrev xmlns:xlink="http://www.w3.org/1999/xlink" xlink:title="anteroventral bristle (s)" id="ABBRID0EEABG" xlink:type="simple">av</abbrev>, and three apical bristles. Hind tarsomere 1 with pale-colored semi-fan-shaped ventral ridge bearing three short and three long hairs at extreme base, three <abbrev xmlns:xlink="http://www.w3.org/1999/xlink" xlink:title="anteroventral bristle (s)" id="ABBRID0EIABG" xlink:type="simple">av</abbrev>, and four apical bristles. Relative lengths of tibiae and five tarsomeres of legs – <abbrev xmlns:xlink="http://www.w3.org/1999/xlink" xlink:title="fore leg" id="ABBRID0EMABG" xlink:type="simple">LI</abbrev> 6.8: 4.9: 3.2: 2.9: 2.1: 0.8; <abbrev xmlns:xlink="http://www.w3.org/1999/xlink" xlink:title="mid leg" id="ABBRID0EQABG" xlink:type="simple">LII</abbrev> 8.2: 8.2: 3.5: 2.2:1.2: 0.7; <abbrev xmlns:xlink="http://www.w3.org/1999/xlink" xlink:title="hind leg" id="ABBRID0EUABG" xlink:type="simple">LIII</abbrev> 11.5: 4.7: 4.1: 2.4: 1.3: 0.9.</p><p><bold><italic>Wing</italic></bold> nearly hyaline, tinged brown; veins brown, M<sub>1+2</sub> gently bent apically and convergent with R<sub>4+5</sub>; CuAx ratio 0.16. Squama yellow but brown at margin, with yellow hairs. Halter dark yellow, with cluster of hairs at base of knob.</p><p><bold><italic>Abdomen</italic></bold> yellow with pale yellow pollen; terga 2–5 each with dark brown antero-laterally; hypopygium shiny dark brown. Hairs and bristles on abdomen black except those on venter more or less yellow.</p><p><bold><italic>Male genitalia</italic></bold> (Fig. <xref ref-type="fig" rid="F3">3B</xref>): epandrium nearly as long as wide, with two lateral processes (one long, somewhat thick, apically with two short or long and thin processes, and one denticle at apical 1/6; the other very long and thin. Ventral surstylus rather large and broad, ~ 1.5× wider than dorsal surstylus, apically with four long hairs; dorsal surstylus short and broad, apically folded with an oblique finger-like process. Cercus basally somewhat round, white, bearing short white hairs, apically long finger-like. Hypandrium quite long and thin, apically acute. Phallus rather long and thin, apically acute, hidden within hypandrium.</p><p><bold>Female.</bold> Body length 4–5.2 mm, wing length 3.8–4.2 mm. Similar to male, except the following features: eyes distinctly separated on face, narrowest distance in middle of face equal to distance between ocellar bristles; postnotum with a nearly U-shaped dark brown spot. Relative lengths of tibiae and five tarsomeres of legs – <abbrev xmlns:xlink="http://www.w3.org/1999/xlink" xlink:title="fore leg" id="ABBRID0EZBBG" xlink:type="simple">LI</abbrev> 4.2: 3.3: 2.1: 1.7: 0.9: 0.6; <abbrev xmlns:xlink="http://www.w3.org/1999/xlink" xlink:title="mid leg" id="ABBRID0E4BBG" xlink:type="simple">LII</abbrev> 5.2: 2.8: 2.0: 1.2: 0.7: 0.5; <abbrev xmlns:xlink="http://www.w3.org/1999/xlink" xlink:title="hind leg" id="ABBRID0EBCBG" xlink:type="simple">LIII</abbrev> 8.0: 3.1: 2.6: 1.5: 1.0: 0.6.</p></tp:treatment-sec><tp:treatment-sec sec-type="distribution" id="SECID0EFCBG"><title>Distribution.</title><p>China (Yunnan).</p></tp:treatment-sec><tp:treatment-sec sec-type="etymology" id="SECID0EKCBG"><title>Etymology.</title><p>The specific name refers to the dorsal surstylus with a short finger-like process apically.</p></tp:treatment-sec><tp:treatment-sec sec-type="remarks" id="SECID0EPCBG"><title>Remarks.</title><p>The species is very similar to <italic><tp:taxon-name><tp:taxon-name-part taxon-name-part-type="genus" reg="Neurigona">N.</tp:taxon-name-part><tp:taxon-name-part taxon-name-part-type="species" reg="centralis">centralis</tp:taxon-name-part></tp:taxon-name></italic> Yang &amp; Saigusa from Yunnan, but may be separated from the latter by the postnotum yellow with a nearly W-shaped dark brown spot and the mid tibia and tarsus with row of short dense crochet-like <abbrev xmlns:xlink="http://www.w3.org/1999/xlink" xlink:title="anteroventral bristle (s)" id="ABBRID0EADBG" xlink:type="simple">av</abbrev> hairs. In <italic><tp:taxon-name><tp:taxon-name-part taxon-name-part-type="genus" reg="Neurigona">N.</tp:taxon-name-part><tp:taxon-name-part taxon-name-part-type="species" reg="centralis">centralis</tp:taxon-name-part></tp:taxon-name></italic>, the postnotum is wholly blackish, and the mid tibia and tarsus do not have the crochet-like <abbrev xmlns:xlink="http://www.w3.org/1999/xlink" xlink:title="anteroventral bristle (s)" id="ABBRID0EPDBG" xlink:type="simple">av</abbrev> hairs except the mid tarsomere 1 with row of erect <abbrev xmlns:xlink="http://www.w3.org/1999/xlink" xlink:title="anteroventral bristle (s)" id="ABBRID0ETDBG" xlink:type="simple">av</abbrev> hairs (<xref ref-type="bibr" rid="B28">Yang and Saigusa 2001b</xref>; <xref ref-type="bibr" rid="B31">Yang et al. 2011</xref>).</p></tp:treatment-sec><tp:treatment-sec><!--Section generated to contain objects referenced in tp:taxon-treatment.--><fig id="F8" position="float" orientation="portrait"><object-id xmlns:xlink="http://www.w3.org/1999/xlink" content-type="doi" xlink:type="simple">10.3897/zookeys.1190.109222.figure8</object-id><object-id xmlns:xlink="http://www.w3.org/1999/xlink" content-type="arpha" xlink:type="simple">9AA25DBB-8B09-5DFD-9950-D98DB4CE8EEC</object-id><label>Figure 8.</label><caption><p>Antennae <bold>A</bold><italic><tp:taxon-name><tp:taxon-name-part taxon-name-part-type="genus" reg="Neurigona">Neurigona</tp:taxon-name-part><tp:taxon-name-part taxon-name-part-type="species" reg="apicilata">apicilata</tp:taxon-name-part></tp:taxon-name></italic> sp. nov. <bold>B</bold><italic><tp:taxon-name><tp:taxon-name-part taxon-name-part-type="genus" reg="Neurigona">Neurigona</tp:taxon-name-part><tp:taxon-name-part taxon-name-part-type="species" reg="basicurva">basicurva</tp:taxon-name-part></tp:taxon-name></italic> sp. nov. <bold>C</bold><italic><tp:taxon-name><tp:taxon-name-part taxon-name-part-type="genus" reg="Neurigona">Neurigona</tp:taxon-name-part><tp:taxon-name-part taxon-name-part-type="species" reg="brevidigitata">brevidigitata</tp:taxon-name-part></tp:taxon-name></italic> sp. nov. <bold>D</bold><italic><tp:taxon-name><tp:taxon-name-part taxon-name-part-type="genus" reg="Neurigona">Neurigona</tp:taxon-name-part><tp:taxon-name-part taxon-name-part-type="species" reg="convexa">convexa</tp:taxon-name-part></tp:taxon-name></italic> sp. nov. <bold>E</bold><italic><tp:taxon-name><tp:taxon-name-part taxon-name-part-type="genus" reg="Neurigona">Neurigona</tp:taxon-name-part><tp:taxon-name-part taxon-name-part-type="species" reg="huanglianshana">huanglianshana</tp:taxon-name-part></tp:taxon-name></italic> sp. nov. <bold>F</bold><italic><tp:taxon-name><tp:taxon-name-part taxon-name-part-type="genus" reg="Neurigona">Neurigona</tp:taxon-name-part><tp:taxon-name-part taxon-name-part-type="species" reg="quadrimaculata">quadrimaculata</tp:taxon-name-part></tp:taxon-name></italic> sp. nov. <bold>G</bold><italic><tp:taxon-name><tp:taxon-name-part taxon-name-part-type="genus" reg="Neurigona">Neurigona</tp:taxon-name-part><tp:taxon-name-part taxon-name-part-type="species" reg="ventriprocessa">ventriprocessa</tp:taxon-name-part></tp:taxon-name></italic> sp. nov. Scale bars: 0.1 mm.</p></caption><graphic xmlns:xlink="http://www.w3.org/1999/xlink" xlink:href="zookeys-1190-319_article-109222__-g008.jpg" position="float" orientation="portrait" xlink:type="simple" id="oo_976721.jpg"><uri content-type="original_file" xlink:type="simple">https://binary.pensoft.net/fig/976721</uri></graphic></fig></tp:treatment-sec><ref-list><ref id="B28"><mixed-citation xmlns:xlink="http://www.w3.org/1999/xlink" xlink:type="simple"><person-group><name name-style="western"><surname>Yang</surname><given-names>D</given-names></name><name name-style="western"><surname>Saigusa</surname><given-names>T</given-names></name></person-group> (<year>2001b</year>) <article-title>New and little known species of <tp:taxon-name><tp:taxon-name-part taxon-name-part-type="family">Dolichopodidae</tp:taxon-name-part></tp:taxon-name> (<tp:taxon-name><tp:taxon-name-part taxon-name-part-type="order">Diptera</tp:taxon-name-part></tp:taxon-name>) from China (IX). Bulletin de l’Institut Royal des Sciences Naturelles de Belgique.</article-title><source>Entomologie</source><volume>71</volume>: <fpage>165</fpage>–<lpage>188</lpage>.</mixed-citation></ref><ref id="B31"><mixed-citation xmlns:xlink="http://www.w3.org/1999/xlink" xlink:type="simple"><person-group><name name-style="western"><surname>Yang</surname><given-names>D</given-names></name><name name-style="western"><surname>Zhang</surname><given-names>LL</given-names></name><name name-style="western"><surname>Wang</surname><given-names>MQ</given-names></name><name name-style="western"><surname>Zhu</surname><given-names>YJ</given-names></name></person-group> (<year>2011</year>) Fauna Sinica <tp:taxon-name><tp:taxon-name-part taxon-name-part-type="class">Insecta</tp:taxon-name-part></tp:taxon-name> (Vol. 53). <tp:taxon-name><tp:taxon-name-part taxon-name-part-type="order">Diptera</tp:taxon-name-part></tp:taxon-name><tp:taxon-name><tp:taxon-name-part taxon-name-part-type="family">Dolichopodidae</tp:taxon-name-part></tp:taxon-name>. Science Press, Beijing, 651–976.</mixed-citation></ref></ref-list></tp:taxon-treatment>
