# Supplementary material for: ﻿The genus Neurigona Rondani, 1856 (Diptera, Dolichopodidae) from Yunnan, China, with descriptions of seven new species and a key to the species of China
Source: Zookeys. 2024 Jan 31;1190:319–45. doi: 10.3897/zookeys.1190.109222 (PMC10851154; doi:10.3897/zookeys.1190.109222)
Supplement: XML Treatment for Neurigona centralis [file zookeys.1190.109222-treatment4.xml]

<!DOCTYPE tp:taxon-treatment
  PUBLIC "-//TaxonX//DTD Taxonomic Treatment Publishing DTD v0 20100105//EN" "tax-treatment-NSO.dtd">
<tp:taxon-treatment xmlns:tp="http://www.plazi.org/taxpub"><tp:treatment-meta><kwd-group><label>Taxon classification</label><kwd>
                <named-content content-type="kingdom">Animalia</named-content>
              </kwd><kwd>
                <named-content content-type="order">Diptera</named-content>
              </kwd><kwd>
                <named-content content-type="family">Dolichopodidae</named-content>
              </kwd></kwd-group><mixed-citation publication-type="journal"><person-group><name><surname>Lin</surname><given-names>Chen</given-names></name><name><surname>Wang</surname><given-names>Mengqing</given-names></name><name><surname>Yang</surname><given-names>Ding</given-names></name></person-group><article-title>﻿The genus <italic><tp:taxon-name><tp:taxon-name-part taxon-name-part-type="genus" reg="Neurigona">Neurigona</tp:taxon-name-part></tp:taxon-name></italic> Rondani, 1856 (<tp:taxon-name><tp:taxon-name-part taxon-name-part-type="order">Diptera</tp:taxon-name-part></tp:taxon-name>, <tp:taxon-name><tp:taxon-name-part taxon-name-part-type="family">Dolichopodidae</tp:taxon-name-part></tp:taxon-name>) from Yunnan, China, with descriptions of seven new species and a key to the species of China</article-title><source>Zookeys</source><day>31</day><month>01</month><year>2024</year><volume>1190</volume><fpage>319</fpage><lpage>345</lpage><pub-id pub-id-type="doi">10.3897/zookeys.1190.109222</pub-id></mixed-citation></tp:treatment-meta><tp:nomenclature><label>﻿</label><tp:taxon-name>
              <object-id xmlns:xlink="http://www.w3.org/1999/xlink" content-type="arpha" xlink:type="simple">351042BA-D52B-5572-A96A-3DF5B1A36157</object-id>
              <tp:taxon-name-part taxon-name-part-type="genus" reg="Neurigona">Neurigona</tp:taxon-name-part>
              <tp:taxon-name-part taxon-name-part-type="species" reg="centralis">centralis</tp:taxon-name-part>
            </tp:taxon-name><tp:taxon-authority>Yang &amp; Saigusa, 2001</tp:taxon-authority><tp:nomenclature-citation-list><tp:nomenclature-citation><tp:taxon-name>
                  <tp:taxon-name-part taxon-name-part-type="genus" reg="Neurigona">Neurigona</tp:taxon-name-part>
                  <tp:taxon-name-part taxon-name-part-type="species" reg="centralis">centralis</tp:taxon-name-part>
                </tp:taxon-name><comment>Yang &amp; Saigusa, 2001: 173. Type locality: China: Yunnan, Lijiang, Yulongxueshan.</comment></tp:nomenclature-citation></tp:nomenclature-citation-list></tp:nomenclature><tp:treatment-sec sec-type="diagnosis" id="SECID0EQFBG"><title>Diagnosis.</title><p>Mesonotum with a black mid-posterior stripe. Postnotum wholly blackish. Mid tibia and tarsus without row of short dense crochet-like <abbrev xmlns:xlink="http://www.w3.org/1999/xlink" xlink:title="anteroventral bristle (s)" id="ABBRID0EWFBG" xlink:type="simple">av</abbrev> hairs, but mid tarsomere 1 with row of erect <abbrev xmlns:xlink="http://www.w3.org/1999/xlink" xlink:title="anteroventral bristle (s)" id="ABBRID0E1FBG" xlink:type="simple">av</abbrev> hairs. Epandrium short and wide. Dorsal surstylus short and wide with bifurcated apical process; ventral surstylus long, rather narrow.</p></tp:treatment-sec><tp:treatment-sec sec-type="distribution" id="SECID0E5FBG"><title>Distribution.</title><p>China (Yunnan).</p></tp:treatment-sec></tp:taxon-treatment>
