# Supplementary material for: ﻿The genus Neurigona Rondani, 1856 (Diptera, Dolichopodidae) from Yunnan, China, with descriptions of seven new species and a key to the species of China
Source: Zookeys. 2024 Jan 31;1190:319–45. doi: 10.3897/zookeys.1190.109222 (PMC10851154; doi:10.3897/zookeys.1190.109222)
Supplement: XML Treatment for Neurigona convexa [file zookeys.1190.109222-treatment5.xml]

<!DOCTYPE tp:taxon-treatment
  PUBLIC "-//TaxonX//DTD Taxonomic Treatment Publishing DTD v0 20100105//EN" "tax-treatment-NSO.dtd">
<tp:taxon-treatment xmlns:tp="http://www.plazi.org/taxpub"><tp:treatment-meta><kwd-group><label>Taxon classification</label><kwd>
                <named-content content-type="kingdom">Animalia</named-content>
              </kwd><kwd>
                <named-content content-type="order">Diptera</named-content>
              </kwd><kwd>
                <named-content content-type="family">Dolichopodidae</named-content>
              </kwd></kwd-group><mixed-citation publication-type="journal"><person-group><name><surname>Lin</surname><given-names>Chen</given-names></name><name><surname>Wang</surname><given-names>Mengqing</given-names></name><name><surname>Yang</surname><given-names>Ding</given-names></name></person-group><article-title>﻿The genus <italic><tp:taxon-name><tp:taxon-name-part taxon-name-part-type="genus" reg="Neurigona">Neurigona</tp:taxon-name-part></tp:taxon-name></italic> Rondani, 1856 (<tp:taxon-name><tp:taxon-name-part taxon-name-part-type="order">Diptera</tp:taxon-name-part></tp:taxon-name>, <tp:taxon-name><tp:taxon-name-part taxon-name-part-type="family">Dolichopodidae</tp:taxon-name-part></tp:taxon-name>) from Yunnan, China, with descriptions of seven new species and a key to the species of China</article-title><source>Zookeys</source><day>31</day><month>01</month><year>2024</year><volume>1190</volume><fpage>319</fpage><lpage>345</lpage><pub-id pub-id-type="doi">10.3897/zookeys.1190.109222</pub-id></mixed-citation></tp:treatment-meta><tp:nomenclature><label>﻿</label><tp:taxon-name>
              <object-id xmlns:xlink="http://www.w3.org/1999/xlink" content-type="arpha" xlink:type="simple">60D11D5E-F7F1-5EF1-AEEA-6752AEC39C2F</object-id>
              <tp:taxon-name-part taxon-name-part-type="genus" reg="Neurigona">Neurigona</tp:taxon-name-part>
              <tp:taxon-name-part taxon-name-part-type="species" reg="convexa">convexa</tp:taxon-name-part>
              <object-id xmlns:xlink="http://www.w3.org/1999/xlink" content-type="zoobank" xlink:type="simple">https://zoobank.org/5591CEE2-411E-4518-9D3A-50885588E162</object-id>
            </tp:taxon-name><tp:taxon-status xmlns:xlink="http://www.w3.org/1999/xlink" xlink:type="simple">sp. nov.</tp:taxon-status><xref ref-type="fig" rid="F4">Figs 4</xref><xref ref-type="fig" rid="F8">, 8</xref></tp:nomenclature><tp:treatment-sec sec-type="type material" id="SECID0EUHBG"><title>Type material.</title><p><bold><italic>Holotype</italic></bold>: ♂, <bold>China</bold>: Yunnan, Lvchun, Yakou, Shuikuxiafang, (<named-content xmlns:xlink="http://www.w3.org/1999/xlink" content-type="dwc:verbatimCoordinates" xlink:type="simple"><named-content content-type="geo-json" specific-use="{&#34;type&#34;:&#34;Point&#34;,&#34;coordinates&#34;:[102.777142,23.057000]}" id="NCID0EEIBG" xlink:type="simple">23°3'25.2"N, 102°46'37.71"E</named-content></named-content>), 1780 m, collected by Malaise trap, 2019.IV.19-V.19, Liang Wang and Xin Li (<named-content xmlns:xlink="http://www.w3.org/1999/xlink" content-type="dwc:institutional_code" xlink:title="Entomological Museum of China Agricultural University" xlink:href="http://grbio.org/institution/china-agricultural-university" xlink:type="simple">CAU</named-content>). <bold><italic>Paratypes</italic></bold>: 3 ♂♂, the same data as holotype (<named-content xmlns:xlink="http://www.w3.org/1999/xlink" content-type="dwc:institutional_code" xlink:title="Entomological Museum of China Agricultural University" xlink:href="http://grbio.org/institution/china-agricultural-university" xlink:type="simple">CAU</named-content>).</p></tp:treatment-sec><tp:treatment-sec sec-type="diagnosis" id="SECID0EUIBG"><title>Diagnosis.</title><p>First flagellomere somewhat triangular. Wing subapically convex at anterior margin. Fore tarsomere 4 ventrally weakly swollen at extreme base and then weakly concave for a short distance. Ventral surstylus distinctly widened subapically, apically nearly finger-like; dorsal surstylus nearly as long as ventral surstylus, rather wide, apically somewhat narrow.</p></tp:treatment-sec><tp:treatment-sec sec-type="description" id="SECID0EZIBG"><title>Description.</title><p><bold>Male</bold> (Fig. <xref ref-type="fig" rid="F4">4A</xref>). Body length 5.1–5.9 mm, wing length 5.0–5.7 mm.</p><p><bold><italic>Head</italic></bold> metallic green with pale gray pollinosity; eyes very narrowly separated on middle portion of face. Hairs and bristles on head black, but postocular bristles and postero-ventral hairs pale yellow. Antenna (Fig. <xref ref-type="fig" rid="F8">8D</xref>) pale yellow, pedicel yellow; first flagellomere dark brown, nearly triangular, almost as long as wide; arista subapical, dark brown, with short brown pubescence. Proboscis yellow with pale hairs; palpus yellow, but brown basally, with blackish setulae and two blackish setae.</p><p><bold><italic>Thorax</italic></bold> yellow with fine pale yellow pollinosity; mesonotum dark brownish yellow, but brown on flat mid-posterior portion; scutellum dark brownish yellow; postnotum dark brown at basal margin; laterotergite with a small black stripe at anterior margin. Pteropleuron with a very small black subtriangular spot just below wing base. Hairs and bristles on thorax black, six strong <abbrev xmlns:xlink="http://www.w3.org/1999/xlink" xlink:title="dorsocentral bristle (s)" id="ABBRID0EXJBG" xlink:type="simple">dc</abbrev>, 10–11 irregularly paired <abbrev xmlns:xlink="http://www.w3.org/1999/xlink" xlink:title="acrostichal bristle (s)" id="ABBRID0E2JBG" xlink:type="simple">acr</abbrev>, short, hair-like; scutellum with two pairs of bristles, lateral pair long and strong, median pair short and hair-like. Propleuron with one brown bristle on lower portion.</p><p><bold><italic>Legs</italic></bold> mainly yellow, but mid and hind tibiae and tarsi brown to dark brown. Hairs and bristles on legs mostly black except hairs on fore coxa pale yellow. Fore coxa with five brownish bristles on antero-apical portion; mid coxa with three brownish anterior and apical bristles; hind coxa with one strong black outer bristle at basal 1/3. Fore tibia with one short <abbrev xmlns:xlink="http://www.w3.org/1999/xlink" xlink:title="anterodorsal bristle (s)" id="ABBRID0EGKBG" xlink:type="simple">ad</abbrev>. Mid tibia with three <abbrev xmlns:xlink="http://www.w3.org/1999/xlink" xlink:title="anterodorsal bristle (s)" id="ABBRID0EKKBG" xlink:type="simple">ad</abbrev>, two <abbrev xmlns:xlink="http://www.w3.org/1999/xlink" xlink:title="posterodorsal bristle (s)" id="ABBRID0EOKBG" xlink:type="simple">pd</abbrev>, and two black strong apical bristles. Hind tibia with three <abbrev xmlns:xlink="http://www.w3.org/1999/xlink" xlink:title="anterodorsal bristle (s)" id="ABBRID0ESKBG" xlink:type="simple">ad</abbrev>, three <abbrev xmlns:xlink="http://www.w3.org/1999/xlink" xlink:title="posterodorsal bristle (s)" id="ABBRID0EWKBG" xlink:type="simple">pd</abbrev>, three short apical bristles, and one row of brownish yellow comb-like bristles. Fore tarsus with very short hairs. Fore tarsomere 4 ventrally weakly swollen at extreme base and weakly incised outward, and with short and nearly erect ventral hairs; tarsomere 5 ventrally with short and nearly erect ventral hairs. Mid tarsomere 1 with two short <abbrev xmlns:xlink="http://www.w3.org/1999/xlink" xlink:title="anterodorsal bristle (s)" id="ABBRID0E1KBG" xlink:type="simple">ad</abbrev>, three short <abbrev xmlns:xlink="http://www.w3.org/1999/xlink" xlink:title="anteroventral bristle (s)" id="ABBRID0E5KBG" xlink:type="simple">av</abbrev>, and four short thick apical bristles; tarsomeres 2–4 with several short spine-like ventral bristles. Hind tarsomere 1 with thick ventral bristles and three short thick apical bristles. Relative lengths of tibiae and five tarsomeres of legs <abbrev xmlns:xlink="http://www.w3.org/1999/xlink" xlink:title="fore leg" id="ABBRID0ECLBG" xlink:type="simple">LI</abbrev> – 7.1: 5.9: 2.2: 1.4:1.1: 0.9; <abbrev xmlns:xlink="http://www.w3.org/1999/xlink" xlink:title="mid leg" id="ABBRID0EGLBG" xlink:type="simple">LII</abbrev> 8.1: 8.2: 2.2: 1.3: 0.9: 0.8; <abbrev xmlns:xlink="http://www.w3.org/1999/xlink" xlink:title="hind leg" id="ABBRID0EKLBG" xlink:type="simple">LIII</abbrev> 11.2: 3.8: 3.6: 1.5: 1.2: 0.7.</p><p><bold><italic>Wing</italic></bold> (Fig. <xref ref-type="fig" rid="F4">4B</xref>) subapically convex forward at anterior margin; nearly hyaline, tinged brown; veins brown; R<sub>2+3</sub> and R<sub>4+5</sub> convex forward at apical 1/3 and somewhat parallel; M<sub>1+2</sub> gently bent apically and convergent with R<sub>4+5</sub>; CuAx ratio 0.75. Squama brown with pale yellow hairs. Halter dark yellow with brown knob.</p><fig id="F4" position="float" orientation="portrait"><object-id xmlns:xlink="http://www.w3.org/1999/xlink" content-type="doi" xlink:type="simple">10.3897/zookeys.1190.109222.figure4</object-id><object-id xmlns:xlink="http://www.w3.org/1999/xlink" content-type="arpha" xlink:type="simple">FC2195E7-D9C4-53B7-98B1-6D59E4397397</object-id><label>Figure 4.</label><caption><p><italic><tp:taxon-name><tp:taxon-name-part taxon-name-part-type="genus" reg="Neurigona">Neurigona</tp:taxon-name-part><tp:taxon-name-part taxon-name-part-type="species" reg="convexa">convexa</tp:taxon-name-part></tp:taxon-name></italic> sp. nov. <bold>A</bold> male habitus, lateral view <bold>B</bold> wing <bold>C</bold> genitalia, lateral view. Scale bars: 1 mm (<bold>A</bold>); 0.05 mm (<bold>B</bold>); 0.1 mm (<bold>C</bold>).</p></caption><graphic xmlns:xlink="http://www.w3.org/1999/xlink" xlink:href="zookeys-1190-319_article-109222__-g004.jpg" position="float" orientation="portrait" xlink:type="simple" id="oo_976732.jpg"><uri content-type="original_file" xlink:type="simple">https://binary.pensoft.net/fig/976732</uri></graphic></fig><p><bold><italic>Abdomen</italic></bold> yellow with pale yellow pollen; terga 2–5 each with large dark brown spot at middle; hypopygium shiny dark brown. Abdominal sternite 5 distinctly projected, large subtriangular (Fig. <xref ref-type="fig" rid="F9">9B</xref>). Hairs and bristles on abdomen blackish except those on venter more or less yellow.</p><p><bold><italic>Male genitalia</italic></bold> (Fig. <xref ref-type="fig" rid="F4">4C</xref>): epandrium wider than long, with two lateral processes (one long finger-like; the other long and somewhat thick, apically slightly dilated with very short and acute apico-dorsal process). Ventral surstylus distinctly widened subapically, apically nearly finger-like; dorsal surstylus nearly as long as ventral surstylus, rather wide, apically somewhat narrow. Cercus somewhat round, white, bearing short pale yellow hairs. Hypandrium short and acute. Phallus somewhat short and thin, hidden with hypandrium.</p><p><bold>Female.</bold> Unknown.</p></tp:treatment-sec><tp:treatment-sec sec-type="distribution" id="SECID0E6NBG"><title>Distribution.</title><p>China (Yunnan).</p></tp:treatment-sec><tp:treatment-sec sec-type="etymology" id="SECID0EEOBG"><title>Etymology.</title><p>The specific name refers to the wing subapically convex at anterior margin.</p></tp:treatment-sec><tp:treatment-sec sec-type="remarks" id="SECID0EJOBG"><title>Remarks.</title><p>The new species is peculiar and can be easily separated from other known species of the genus by the wing subapically convex at anterior margin and arista shorter than head width.</p></tp:treatment-sec><tp:treatment-sec><!--Section generated to contain objects referenced in tp:taxon-treatment.--><fig id="F8" position="float" orientation="portrait"><object-id xmlns:xlink="http://www.w3.org/1999/xlink" content-type="doi" xlink:type="simple">10.3897/zookeys.1190.109222.figure8</object-id><object-id xmlns:xlink="http://www.w3.org/1999/xlink" content-type="arpha" xlink:type="simple">9AA25DBB-8B09-5DFD-9950-D98DB4CE8EEC</object-id><label>Figure 8.</label><caption><p>Antennae <bold>A</bold><italic><tp:taxon-name><tp:taxon-name-part taxon-name-part-type="genus" reg="Neurigona">Neurigona</tp:taxon-name-part><tp:taxon-name-part taxon-name-part-type="species" reg="apicilata">apicilata</tp:taxon-name-part></tp:taxon-name></italic> sp. nov. <bold>B</bold><italic><tp:taxon-name><tp:taxon-name-part taxon-name-part-type="genus" reg="Neurigona">Neurigona</tp:taxon-name-part><tp:taxon-name-part taxon-name-part-type="species" reg="basicurva">basicurva</tp:taxon-name-part></tp:taxon-name></italic> sp. nov. <bold>C</bold><italic><tp:taxon-name><tp:taxon-name-part taxon-name-part-type="genus" reg="Neurigona">Neurigona</tp:taxon-name-part><tp:taxon-name-part taxon-name-part-type="species" reg="brevidigitata">brevidigitata</tp:taxon-name-part></tp:taxon-name></italic> sp. nov. <bold>D</bold><italic><tp:taxon-name><tp:taxon-name-part taxon-name-part-type="genus" reg="Neurigona">Neurigona</tp:taxon-name-part><tp:taxon-name-part taxon-name-part-type="species" reg="convexa">convexa</tp:taxon-name-part></tp:taxon-name></italic> sp. nov. <bold>E</bold><italic><tp:taxon-name><tp:taxon-name-part taxon-name-part-type="genus" reg="Neurigona">Neurigona</tp:taxon-name-part><tp:taxon-name-part taxon-name-part-type="species" reg="huanglianshana">huanglianshana</tp:taxon-name-part></tp:taxon-name></italic> sp. nov. <bold>F</bold><italic><tp:taxon-name><tp:taxon-name-part taxon-name-part-type="genus" reg="Neurigona">Neurigona</tp:taxon-name-part><tp:taxon-name-part taxon-name-part-type="species" reg="quadrimaculata">quadrimaculata</tp:taxon-name-part></tp:taxon-name></italic> sp. nov. <bold>G</bold><italic><tp:taxon-name><tp:taxon-name-part taxon-name-part-type="genus" reg="Neurigona">Neurigona</tp:taxon-name-part><tp:taxon-name-part taxon-name-part-type="species" reg="ventriprocessa">ventriprocessa</tp:taxon-name-part></tp:taxon-name></italic> sp. nov. Scale bars: 0.1 mm.</p></caption><graphic xmlns:xlink="http://www.w3.org/1999/xlink" xlink:href="zookeys-1190-319_article-109222__-g008.jpg" position="float" orientation="portrait" xlink:type="simple" id="oo_976721.jpg"><uri content-type="original_file" xlink:type="simple">https://binary.pensoft.net/fig/976721</uri></graphic></fig><fig id="F9" position="float" orientation="portrait"><object-id xmlns:xlink="http://www.w3.org/1999/xlink" content-type="doi" xlink:type="simple">10.3897/zookeys.1190.109222.figure9</object-id><object-id xmlns:xlink="http://www.w3.org/1999/xlink" content-type="arpha" xlink:type="simple">B3E51376-26BB-5C2D-A2F5-EA329ECAFCA4</object-id><label>Figure 9.</label><caption><p>Abdominal sternite 5 (male) <bold>A</bold><italic><tp:taxon-name><tp:taxon-name-part taxon-name-part-type="genus" reg="Neurigona">Neurigona</tp:taxon-name-part><tp:taxon-name-part taxon-name-part-type="species" reg="basicurva">basicurva</tp:taxon-name-part></tp:taxon-name></italic> sp. nov. <bold>B</bold><italic><tp:taxon-name><tp:taxon-name-part taxon-name-part-type="genus" reg="Neurigona">Neurigona</tp:taxon-name-part><tp:taxon-name-part taxon-name-part-type="species" reg="convexa">convexa</tp:taxon-name-part></tp:taxon-name></italic> sp. nov. <bold>C</bold><italic><tp:taxon-name><tp:taxon-name-part taxon-name-part-type="genus" reg="Neurigona">Neurigona</tp:taxon-name-part><tp:taxon-name-part taxon-name-part-type="species" reg="huanglianshana">huanglianshana</tp:taxon-name-part></tp:taxon-name></italic> sp. nov. <bold>D</bold><italic><tp:taxon-name><tp:taxon-name-part taxon-name-part-type="genus" reg="Neurigona">Neurigona</tp:taxon-name-part><tp:taxon-name-part taxon-name-part-type="species" reg="ventriprocessa">ventriprocessa</tp:taxon-name-part></tp:taxon-name></italic> sp. nov.</p></caption><graphic xmlns:xlink="http://www.w3.org/1999/xlink" xlink:href="zookeys-1190-319_article-109222__-g009.jpg" position="float" orientation="portrait" xlink:type="simple" id="oo_976722.jpg"><uri content-type="original_file" xlink:type="simple">https://binary.pensoft.net/fig/976722</uri></graphic></fig></tp:treatment-sec></tp:taxon-treatment>
