# Supplementary material for: ﻿The genus Neurigona Rondani, 1856 (Diptera, Dolichopodidae) from Yunnan, China, with descriptions of seven new species and a key to the species of China
Source: Zookeys. 2024 Jan 31;1190:319–45. doi: 10.3897/zookeys.1190.109222 (PMC10851154; doi:10.3897/zookeys.1190.109222)
Supplement: XML Treatment for Neurigona huanglianshana [file zookeys.1190.109222-treatment6.xml]

<!DOCTYPE tp:taxon-treatment
  PUBLIC "-//TaxonX//DTD Taxonomic Treatment Publishing DTD v0 20100105//EN" "tax-treatment-NSO.dtd">
<tp:taxon-treatment xmlns:tp="http://www.plazi.org/taxpub"><tp:treatment-meta><kwd-group><label>Taxon classification</label><kwd>
                <named-content content-type="kingdom">Animalia</named-content>
              </kwd><kwd>
                <named-content content-type="order">Diptera</named-content>
              </kwd><kwd>
                <named-content content-type="family">Dolichopodidae</named-content>
              </kwd></kwd-group><mixed-citation publication-type="journal"><person-group><name><surname>Lin</surname><given-names>Chen</given-names></name><name><surname>Wang</surname><given-names>Mengqing</given-names></name><name><surname>Yang</surname><given-names>Ding</given-names></name></person-group><article-title>﻿The genus <italic><tp:taxon-name><tp:taxon-name-part taxon-name-part-type="genus" reg="Neurigona">Neurigona</tp:taxon-name-part></tp:taxon-name></italic> Rondani, 1856 (<tp:taxon-name><tp:taxon-name-part taxon-name-part-type="order">Diptera</tp:taxon-name-part></tp:taxon-name>, <tp:taxon-name><tp:taxon-name-part taxon-name-part-type="family">Dolichopodidae</tp:taxon-name-part></tp:taxon-name>) from Yunnan, China, with descriptions of seven new species and a key to the species of China</article-title><source>Zookeys</source><day>31</day><month>01</month><year>2024</year><volume>1190</volume><fpage>319</fpage><lpage>345</lpage><pub-id pub-id-type="doi">10.3897/zookeys.1190.109222</pub-id></mixed-citation></tp:treatment-meta><tp:nomenclature><label>﻿</label><tp:taxon-name>
              <object-id xmlns:xlink="http://www.w3.org/1999/xlink" content-type="arpha" xlink:type="simple">BDAA6775-5A77-5C16-BD13-5739D9A54168</object-id>
              <tp:taxon-name-part taxon-name-part-type="genus" reg="Neurigona">Neurigona</tp:taxon-name-part>
              <tp:taxon-name-part taxon-name-part-type="species" reg="huanglianshana">huanglianshana</tp:taxon-name-part>
              <object-id xmlns:xlink="http://www.w3.org/1999/xlink" content-type="zoobank" xlink:type="simple">https://zoobank.org/1E16CFD0-258E-4930-A199-99719DED5F27</object-id>
            </tp:taxon-name><tp:taxon-status xmlns:xlink="http://www.w3.org/1999/xlink" xlink:type="simple">sp. nov.</tp:taxon-status><xref ref-type="fig" rid="F5">Figs 5</xref><xref ref-type="fig" rid="F8">, 8</xref></tp:nomenclature><tp:treatment-sec sec-type="type material" id="SECID0E6PBG"><title>Type material.</title><p><bold><italic>Holotype</italic></bold>: ♂, <bold>China</bold>: Yunnan, Lvchun, Yakou, Shuikuxiafang, (<named-content xmlns:xlink="http://www.w3.org/1999/xlink" content-type="dwc:verbatimCoordinates" xlink:type="simple"><named-content content-type="geo-json" specific-use="{&#34;type&#34;:&#34;Point&#34;,&#34;coordinates&#34;:[102.777142,23.057000]}" id="NCID0EPQBG" xlink:type="simple">23°3'25.2"N, 102°46'37.71"E</named-content></named-content>), 1780 m, collected by Malaise trap, 2019.IV.19-V.19, Liang Wang and Xin Li (<named-content xmlns:xlink="http://www.w3.org/1999/xlink" content-type="dwc:institutional_code" xlink:title="Entomological Museum of China Agricultural University" xlink:href="http://grbio.org/institution/china-agricultural-university" xlink:type="simple">CAU</named-content>).</p></tp:treatment-sec><tp:treatment-sec sec-type="diagnosis" id="SECID0EYQBG"><title>Diagnosis.</title><p>Mesonotum with brown subtriangular spot at middle posterior region; scutellum dark brownish yellow with dark yellow posterior margin; postnotum dark brown with dark yellow anterior margin. First flagellomere somewhat oval. Hind tarsomere 1 with cluster of short, erect, and fine ventral bristles basally, three <abbrev xmlns:xlink="http://www.w3.org/1999/xlink" xlink:title="posteroventral bristle (s)" id="ABBRID0E5QBG" xlink:type="simple">pv</abbrev> on apical 1/3, and two apical bristles. Ventral surstylus apically strongly bent, with bifurcated tip; dorsal surstylus wider than ventral surstylus, nearly quadrate, apically with one knife-like dorsal process.</p></tp:treatment-sec><tp:treatment-sec sec-type="description" id="SECID0ECRBG"><title>Description.</title><p><bold>Male</bold> (Fig. <xref ref-type="fig" rid="F5">5A</xref>). Body length 3.0 mm, wing length 3.5 mm.</p><p><bold><italic>Head</italic></bold> metallic green with gray pollinosity; eyes very narrowly separated on middle portion of face. Hairs and bristles on head black, but postocular bristles and postero-ventral hairs pale yellow. Antenna (Fig. <xref ref-type="fig" rid="F8">8E</xref>) yellow except first flagellomere dark yellow; first flagellomere somewhat oval, almost as long as wide, somewhat round apically, with dense brownish pubescence; arista subapical, dark brown with dark brownish yellow base. Proboscis yellow with pale bristles and hairs; palpus yellow with two strong black apical bristles.</p><p><bold><italic>Thorax</italic></bold> yellow with fine pale yellow pollinosity; mesonotum with brown subtriangular spot at middle posterior region; scutellum dark brownish yellow with dark yellow posterior margin; postnotum dark brown with dark yellow anterior margin; laterotergite with blackish stripe at anterior margin and dark brown inner portion. Pteropleuron below wing base with a small black spot. Hairs and bristles on thorax black, six or seven strong <abbrev xmlns:xlink="http://www.w3.org/1999/xlink" xlink:title="dorsocentral bristle (s)" id="ABBRID0EASBG" xlink:type="simple">dc</abbrev>, 10–12 irregularly paired <abbrev xmlns:xlink="http://www.w3.org/1999/xlink" xlink:title="acrostichal bristle (s)" id="ABBRID0EESBG" xlink:type="simple">acr</abbrev> short hair-like; scutellum with two pairs of bristles, lateral pair long and strong, median pair short and hair-like. Propleuron with one yellow bristle on lower portion.</p><p><bold><italic>Legs</italic></bold> yellow except fore tarsus dark yellow with tarsomere 5 brown and mid and hind tarsi brownish yellow. Hairs and bristles on legs mostly black except hairs on fore coxa brownish yellow to brown. Fore coxa with four long thick brownish yellow bristles on antero-apical portion; mid coxa with three brownish yellow anterior and apical bristles; hind coxa with one strong black outer bristle at basal 1/3. Mid tibia with one <abbrev xmlns:xlink="http://www.w3.org/1999/xlink" xlink:title="anterodorsal bristle (s)" id="ABBRID0EPSBG" xlink:type="simple">ad</abbrev>, one <abbrev xmlns:xlink="http://www.w3.org/1999/xlink" xlink:title="posterodorsal bristle (s)" id="ABBRID0ETSBG" xlink:type="simple">pd</abbrev>, and two short or long apical bristles. Hind tibia with three <abbrev xmlns:xlink="http://www.w3.org/1999/xlink" xlink:title="anterodorsal bristle (s)" id="ABBRID0EXSBG" xlink:type="simple">ad</abbrev>, two <abbrev xmlns:xlink="http://www.w3.org/1999/xlink" xlink:title="posterodorsal bristle (s)" id="ABBRID0E2SBG" xlink:type="simple">pd</abbrev>, two apical ventral bristles, and one row of brownish yellow comb-like bristles. Mid tarsomere 1 with one short and one long dorsal bristles at base. Hind tarsomere 1 with cluster of short erect and fine ventral bristles basally, three <abbrev xmlns:xlink="http://www.w3.org/1999/xlink" xlink:title="posteroventral bristle (s)" id="ABBRID0E6SBG" xlink:type="simple">pv</abbrev> on apical 1/3, and two apical bristles. Relative lengths of tibiae and five tarsomeres of legs – <abbrev xmlns:xlink="http://www.w3.org/1999/xlink" xlink:title="fore leg" id="ABBRID0EDTBG" xlink:type="simple">LI</abbrev> 11.3: 8.0: 5.0: 3.3:1.9: 1.0; <abbrev xmlns:xlink="http://www.w3.org/1999/xlink" xlink:title="mid leg" id="ABBRID0EHTBG" xlink:type="simple">LII</abbrev> 13.4: 14.1: 3.7: 2.9:1.6: 2.4; <abbrev xmlns:xlink="http://www.w3.org/1999/xlink" xlink:title="hind leg" id="ABBRID0ELTBG" xlink:type="simple">LIII</abbrev> 20.6: 5.9: 6.3: 3.8: 2.7: 1.2.</p><p><bold><italic>Wing</italic></bold> nearly hyaline, tinged brown; veins brown, M<sub>1+2</sub> distinctly bent, somewhat geniculate, greater than 90 degrees; CuAx ratio 0.49. Squama yellow with yellow hairs. Halter yellow, but base of knob brown with cluster of black hairs.</p><p><bold><italic>Abdomen</italic></bold> yellow with pale yellow pollen; terga 2–4 each with dark brown basal spot; abdominal sternum 5 distinctly projected, long and subtriangular (Fig. <xref ref-type="fig" rid="F9">9C</xref>). Hairs and bristles on abdomen black except those on venter more or less yellow.</p><p><bold><italic>Male genitalia</italic></bold> (Fig. <xref ref-type="fig" rid="F5">5B</xref>): epandrium almost as long as wide, with two lateral processes (one extremely long and thin; the other long, somewhat wide, apically furcated). Ventral surstylus apically strongly bent, with bifurcated tip; dorsal surstylus wider than ventral surstylus, nearly quadrate, apically with one knife-like dorsal process. Cercus round with long dense yellow hairs, with long finger-like apical process. Hypandrium long and narrow. Phallus long and thin.</p><fig id="F5" position="float" orientation="portrait"><object-id xmlns:xlink="http://www.w3.org/1999/xlink" content-type="doi" xlink:type="simple">10.3897/zookeys.1190.109222.figure5</object-id><object-id xmlns:xlink="http://www.w3.org/1999/xlink" content-type="arpha" xlink:type="simple">40AE8FD6-6750-53D9-8C73-2623A1AF6510</object-id><label>Figure 5.</label><caption><p><italic><tp:taxon-name><tp:taxon-name-part taxon-name-part-type="genus" reg="Neurigona">Neurigona</tp:taxon-name-part><tp:taxon-name-part taxon-name-part-type="species" reg="huanglianshana">huanglianshana</tp:taxon-name-part></tp:taxon-name></italic> sp. nov. <bold>A</bold> male habitus, lateral view <bold>B</bold> genitalia, lateral view. Scale bars: 1 mm (<bold>A</bold>); 0.1 mm (<bold>B</bold>).</p></caption><graphic xmlns:xlink="http://www.w3.org/1999/xlink" xlink:href="zookeys-1190-319_article-109222__-g005.jpg" position="float" orientation="portrait" xlink:type="simple" id="oo_976718.jpg"><uri content-type="original_file" xlink:type="simple">https://binary.pensoft.net/fig/976718</uri></graphic></fig><p><bold>Female.</bold> Unknown.</p></tp:treatment-sec><tp:treatment-sec sec-type="distribution" id="SECID0ESVBG"><title>Distribution.</title><p>China (Yunnan).</p></tp:treatment-sec><tp:treatment-sec sec-type="etymology" id="SECID0EXVBG"><title>Etymology.</title><p>The species is named after the type locality Huanglianshan.</p></tp:treatment-sec><tp:treatment-sec sec-type="remarks" id="SECID0E3VBG"><title>Remarks.</title><p>This species is somewhat similar to <italic><tp:taxon-name><tp:taxon-name-part taxon-name-part-type="genus" reg="Neurigona">N.</tp:taxon-name-part><tp:taxon-name-part taxon-name-part-type="species" reg="henana">henana</tp:taxon-name-part></tp:taxon-name></italic> Wang, Yang &amp; Grootaert, 2007 from Henan of China, but may be separated from the latter by the arista subapical and mesonotum with one brown subtriangular spot at middle posterior region. In <italic><tp:taxon-name><tp:taxon-name-part taxon-name-part-type="genus" reg="Neurigona">N.</tp:taxon-name-part><tp:taxon-name-part taxon-name-part-type="species" reg="henana">henana</tp:taxon-name-part></tp:taxon-name></italic>, the arista is dorsal, and the mesonotum is wholly yellow (<xref ref-type="bibr" rid="B23">Wang et al. 2007</xref>; <xref ref-type="bibr" rid="B31">Yang et al. 2011</xref>).</p></tp:treatment-sec><tp:treatment-sec><!--Section generated to contain objects referenced in tp:taxon-treatment.--><fig id="F8" position="float" orientation="portrait"><object-id xmlns:xlink="http://www.w3.org/1999/xlink" content-type="doi" xlink:type="simple">10.3897/zookeys.1190.109222.figure8</object-id><object-id xmlns:xlink="http://www.w3.org/1999/xlink" content-type="arpha" xlink:type="simple">9AA25DBB-8B09-5DFD-9950-D98DB4CE8EEC</object-id><label>Figure 8.</label><caption><p>Antennae <bold>A</bold><italic><tp:taxon-name><tp:taxon-name-part taxon-name-part-type="genus" reg="Neurigona">Neurigona</tp:taxon-name-part><tp:taxon-name-part taxon-name-part-type="species" reg="apicilata">apicilata</tp:taxon-name-part></tp:taxon-name></italic> sp. nov. <bold>B</bold><italic><tp:taxon-name><tp:taxon-name-part taxon-name-part-type="genus" reg="Neurigona">Neurigona</tp:taxon-name-part><tp:taxon-name-part taxon-name-part-type="species" reg="basicurva">basicurva</tp:taxon-name-part></tp:taxon-name></italic> sp. nov. <bold>C</bold><italic><tp:taxon-name><tp:taxon-name-part taxon-name-part-type="genus" reg="Neurigona">Neurigona</tp:taxon-name-part><tp:taxon-name-part taxon-name-part-type="species" reg="brevidigitata">brevidigitata</tp:taxon-name-part></tp:taxon-name></italic> sp. nov. <bold>D</bold><italic><tp:taxon-name><tp:taxon-name-part taxon-name-part-type="genus" reg="Neurigona">Neurigona</tp:taxon-name-part><tp:taxon-name-part taxon-name-part-type="species" reg="convexa">convexa</tp:taxon-name-part></tp:taxon-name></italic> sp. nov. <bold>E</bold><italic><tp:taxon-name><tp:taxon-name-part taxon-name-part-type="genus" reg="Neurigona">Neurigona</tp:taxon-name-part><tp:taxon-name-part taxon-name-part-type="species" reg="huanglianshana">huanglianshana</tp:taxon-name-part></tp:taxon-name></italic> sp. nov. <bold>F</bold><italic><tp:taxon-name><tp:taxon-name-part taxon-name-part-type="genus" reg="Neurigona">Neurigona</tp:taxon-name-part><tp:taxon-name-part taxon-name-part-type="species" reg="quadrimaculata">quadrimaculata</tp:taxon-name-part></tp:taxon-name></italic> sp. nov. <bold>G</bold><italic><tp:taxon-name><tp:taxon-name-part taxon-name-part-type="genus" reg="Neurigona">Neurigona</tp:taxon-name-part><tp:taxon-name-part taxon-name-part-type="species" reg="ventriprocessa">ventriprocessa</tp:taxon-name-part></tp:taxon-name></italic> sp. nov. Scale bars: 0.1 mm.</p></caption><graphic xmlns:xlink="http://www.w3.org/1999/xlink" xlink:href="zookeys-1190-319_article-109222__-g008.jpg" position="float" orientation="portrait" xlink:type="simple" id="oo_976721.jpg"><uri content-type="original_file" xlink:type="simple">https://binary.pensoft.net/fig/976721</uri></graphic></fig><fig id="F9" position="float" orientation="portrait"><object-id xmlns:xlink="http://www.w3.org/1999/xlink" content-type="doi" xlink:type="simple">10.3897/zookeys.1190.109222.figure9</object-id><object-id xmlns:xlink="http://www.w3.org/1999/xlink" content-type="arpha" xlink:type="simple">B3E51376-26BB-5C2D-A2F5-EA329ECAFCA4</object-id><label>Figure 9.</label><caption><p>Abdominal sternite 5 (male) <bold>A</bold><italic><tp:taxon-name><tp:taxon-name-part taxon-name-part-type="genus" reg="Neurigona">Neurigona</tp:taxon-name-part><tp:taxon-name-part taxon-name-part-type="species" reg="basicurva">basicurva</tp:taxon-name-part></tp:taxon-name></italic> sp. nov. <bold>B</bold><italic><tp:taxon-name><tp:taxon-name-part taxon-name-part-type="genus" reg="Neurigona">Neurigona</tp:taxon-name-part><tp:taxon-name-part taxon-name-part-type="species" reg="convexa">convexa</tp:taxon-name-part></tp:taxon-name></italic> sp. nov. <bold>C</bold><italic><tp:taxon-name><tp:taxon-name-part taxon-name-part-type="genus" reg="Neurigona">Neurigona</tp:taxon-name-part><tp:taxon-name-part taxon-name-part-type="species" reg="huanglianshana">huanglianshana</tp:taxon-name-part></tp:taxon-name></italic> sp. nov. <bold>D</bold><italic><tp:taxon-name><tp:taxon-name-part taxon-name-part-type="genus" reg="Neurigona">Neurigona</tp:taxon-name-part><tp:taxon-name-part taxon-name-part-type="species" reg="ventriprocessa">ventriprocessa</tp:taxon-name-part></tp:taxon-name></italic> sp. nov.</p></caption><graphic xmlns:xlink="http://www.w3.org/1999/xlink" xlink:href="zookeys-1190-319_article-109222__-g009.jpg" position="float" orientation="portrait" xlink:type="simple" id="oo_976722.jpg"><uri content-type="original_file" xlink:type="simple">https://binary.pensoft.net/fig/976722</uri></graphic></fig></tp:treatment-sec><ref-list><ref id="B23"><mixed-citation xmlns:xlink="http://www.w3.org/1999/xlink" xlink:type="simple"><person-group><name name-style="western"><surname>Wang</surname><given-names>MQ</given-names></name><name name-style="western"><surname>Yang</surname><given-names>D</given-names></name><name name-style="western"><surname>Grootaert</surname><given-names>P</given-names></name></person-group> (<year>2007</year>) <article-title>Notes on <italic><tp:taxon-name><tp:taxon-name-part taxon-name-part-type="genus">Neurigona</tp:taxon-name-part></tp:taxon-name></italic> Rondani (<tp:taxon-name><tp:taxon-name-part taxon-name-part-type="order">Diptera</tp:taxon-name-part></tp:taxon-name>: <tp:taxon-name><tp:taxon-name-part taxon-name-part-type="family">Dolichopodidae</tp:taxon-name-part></tp:taxon-name>) from Chinese mainland.</article-title><source>Zootaxa</source><volume>1388</volume>(<issue>1</issue>): <fpage>25</fpage>–<lpage>43</lpage>. <ext-link xlink:href="10.11646/zootaxa.1388.1.2" ext-link-type="doi" xlink:type="simple">https://doi.org/10.11646/zootaxa.1388.1.2</ext-link></mixed-citation></ref><ref id="B31"><mixed-citation xmlns:xlink="http://www.w3.org/1999/xlink" xlink:type="simple"><person-group><name name-style="western"><surname>Yang</surname><given-names>D</given-names></name><name name-style="western"><surname>Zhang</surname><given-names>LL</given-names></name><name name-style="western"><surname>Wang</surname><given-names>MQ</given-names></name><name name-style="western"><surname>Zhu</surname><given-names>YJ</given-names></name></person-group> (<year>2011</year>) Fauna Sinica <tp:taxon-name><tp:taxon-name-part taxon-name-part-type="class">Insecta</tp:taxon-name-part></tp:taxon-name> (Vol. 53). <tp:taxon-name><tp:taxon-name-part taxon-name-part-type="order">Diptera</tp:taxon-name-part></tp:taxon-name><tp:taxon-name><tp:taxon-name-part taxon-name-part-type="family">Dolichopodidae</tp:taxon-name-part></tp:taxon-name>. Science Press, Beijing, 651–976.</mixed-citation></ref></ref-list></tp:taxon-treatment>
