# Supplementary material for: ﻿The genus Neurigona Rondani, 1856 (Diptera, Dolichopodidae) from Yunnan, China, with descriptions of seven new species and a key to the species of China
Source: Zookeys. 2024 Jan 31;1190:319–45. doi: 10.3897/zookeys.1190.109222 (PMC10851154; doi:10.3897/zookeys.1190.109222)
Supplement: XML Treatment for Neurigona quadrimaculata [file zookeys.1190.109222-treatment7.xml]

<!DOCTYPE tp:taxon-treatment
  PUBLIC "-//TaxonX//DTD Taxonomic Treatment Publishing DTD v0 20100105//EN" "tax-treatment-NSO.dtd">
<tp:taxon-treatment xmlns:tp="http://www.plazi.org/taxpub"><tp:treatment-meta><kwd-group><label>Taxon classification</label><kwd>
                <named-content content-type="kingdom">Animalia</named-content>
              </kwd><kwd>
                <named-content content-type="order">Diptera</named-content>
              </kwd><kwd>
                <named-content content-type="family">Dolichopodidae</named-content>
              </kwd></kwd-group><mixed-citation publication-type="journal"><person-group><name><surname>Lin</surname><given-names>Chen</given-names></name><name><surname>Wang</surname><given-names>Mengqing</given-names></name><name><surname>Yang</surname><given-names>Ding</given-names></name></person-group><article-title>﻿The genus <italic><tp:taxon-name><tp:taxon-name-part taxon-name-part-type="genus" reg="Neurigona">Neurigona</tp:taxon-name-part></tp:taxon-name></italic> Rondani, 1856 (<tp:taxon-name><tp:taxon-name-part taxon-name-part-type="order">Diptera</tp:taxon-name-part></tp:taxon-name>, <tp:taxon-name><tp:taxon-name-part taxon-name-part-type="family">Dolichopodidae</tp:taxon-name-part></tp:taxon-name>) from Yunnan, China, with descriptions of seven new species and a key to the species of China</article-title><source>Zookeys</source><day>31</day><month>01</month><year>2024</year><volume>1190</volume><fpage>319</fpage><lpage>345</lpage><pub-id pub-id-type="doi">10.3897/zookeys.1190.109222</pub-id></mixed-citation></tp:treatment-meta><tp:nomenclature><label>﻿</label><tp:taxon-name>
              <object-id xmlns:xlink="http://www.w3.org/1999/xlink" content-type="arpha" xlink:type="simple">00A031F2-B9CF-58DD-A18B-8F5440CA3CE0</object-id>
              <tp:taxon-name-part taxon-name-part-type="genus" reg="Neurigona">Neurigona</tp:taxon-name-part>
              <tp:taxon-name-part taxon-name-part-type="species" reg="quadrimaculata">quadrimaculata</tp:taxon-name-part>
              <object-id xmlns:xlink="http://www.w3.org/1999/xlink" content-type="zoobank" xlink:type="simple">https://zoobank.org/65153364-6CA4-4CD4-B4A5-B7B4CFD5CBA7</object-id>
            </tp:taxon-name><tp:taxon-status xmlns:xlink="http://www.w3.org/1999/xlink" xlink:type="simple">sp. nov.</tp:taxon-status><xref ref-type="fig" rid="F6">Figs 6</xref><xref ref-type="fig" rid="F8">, 8</xref></tp:nomenclature><tp:treatment-sec sec-type="type material" id="SECID0ERYBG"><title>Type material.</title><p><bold><italic>Holotype</italic></bold>: ♂, <bold>China</bold>: Yunnan, Lvchun, Yakou, Shuikuxiafang, (<named-content xmlns:xlink="http://www.w3.org/1999/xlink" content-type="dwc:verbatimCoordinates" xlink:type="simple"><named-content content-type="geo-json" specific-use="{&#34;type&#34;:&#34;Point&#34;,&#34;coordinates&#34;:[102.777142,23.057000]}" id="NCID0EBZBG" xlink:type="simple">23°3'25.2"N, 102°46'37.71"E</named-content></named-content>), 1780 m, collected by Malaise trap, 2019.IV.19-V.19, Liang Wang and Xin Li (<named-content xmlns:xlink="http://www.w3.org/1999/xlink" content-type="dwc:institutional_code" xlink:title="Entomological Museum of China Agricultural University" xlink:href="http://grbio.org/institution/china-agricultural-university" xlink:type="simple">CAU</named-content>). <bold><italic>Paratypes</italic></bold>: 21 ♂♂, the same data as holotype (<named-content xmlns:xlink="http://www.w3.org/1999/xlink" content-type="dwc:institutional_code" xlink:title="Entomological Museum of China Agricultural University" xlink:href="http://grbio.org/institution/china-agricultural-university" xlink:type="simple">CAU</named-content>).</p></tp:treatment-sec><tp:treatment-sec sec-type="diagnosis" id="SECID0ERZBG"><title>Diagnosis.</title><p>Eyes contiguous on face. Postnotum and laterotergite dark brown. Thoracic pleuron with four dark spots. Mid tarsus with row of crochet-like <abbrev xmlns:xlink="http://www.w3.org/1999/xlink" xlink:title="anteroventral bristle (s)" id="ABBRID0EXZBG" xlink:type="simple">av</abbrev> hairs. Ventral surstylus longer than dorsal surstylus, rather narrow, but wide at apex; dorsal surstylus very wide, ~ 3× wider than ventral surstylus, with a long acute apico-dorsal process.</p></tp:treatment-sec><tp:treatment-sec sec-type="description" id="SECID0E2ZBG"><title>Description.</title><p><bold>Male</bold> (Fig. <xref ref-type="fig" rid="F6">6A</xref>). Body length 5.2–6.1 mm, wing length 4.6–4.9 mm.</p><p><bold><italic>Head</italic></bold> metallic green with pale gray pollinosity; face very narrow, eyes contiguous on face. Hairs and bristles on head black, but postocular bristles (except uppermost two) and postero-ventral hairs yellow. Antenna (Fig. <xref ref-type="fig" rid="F8">8F</xref>) yellow except first flagellomere brownish; first flagellomere basally wide, apically narrowed and obtuse, approximately as long as wide, with brown pubescence; arista subapical, dark brown. Proboscis pale yellow with dark yellow hairs; palpus pale yellow with blackish hairs and two short black apical bristles.</p><p><bold><italic>Thorax</italic></bold> dark yellow with fine pale yellow pollinosity; mesonotum wholly dark yellow, postalar callus with a small dark brown spot; scutellum yellow; postnotum and laterotergite dark brown; mesopleuron, sternopleuron (except posterior portion), and hypopleuron (except postero-dorsal corner) dark brown, pteropleuron brown with a small black spot. Hairs and bristles on thorax black, six strong <abbrev xmlns:xlink="http://www.w3.org/1999/xlink" xlink:title="dorsocentral bristle (s)" id="ABBRID0EZ1BG" xlink:type="simple">dc</abbrev> gradually becoming longer backward, 11–12 irregularly paired <abbrev xmlns:xlink="http://www.w3.org/1999/xlink" xlink:title="acrostichal bristle (s)" id="ABBRID0E41BG" xlink:type="simple">acr</abbrev> short and hair-like; scutellum with two pairs of sc, lateral pair long and strong, median pair very short and weak. Propleuron with one brown bristle on lower portion.</p><p><bold><italic>Legs</italic></bold> mainly yellow, but brown or dark brown from tip of tarsomere 1 onward. Hairs and bristles on legs black except hairs on fore coxa yellow. Fore coxa with four thick yellow bristles on antero-apical portion; mid coxa with three mostly dark yellow anterior and apical bristles; hind coxa with one strong black outer bristle at basal 1/3. Mid and hind trochanters each with one spine-like outer bristle at middle. Fore tibia devoid of bristles. Mid tibia with three <abbrev xmlns:xlink="http://www.w3.org/1999/xlink" xlink:title="anterodorsal bristle (s)" id="ABBRID0EI2BG" xlink:type="simple">ad</abbrev>, two <abbrev xmlns:xlink="http://www.w3.org/1999/xlink" xlink:title="posterodorsal bristle (s)" id="ABBRID0EM2BG" xlink:type="simple">pd</abbrev>, and two strong apical bristles. Hind tibia with three <abbrev xmlns:xlink="http://www.w3.org/1999/xlink" xlink:title="anterodorsal bristle (s)" id="ABBRID0EQ2BG" xlink:type="simple">ad</abbrev>, three <abbrev xmlns:xlink="http://www.w3.org/1999/xlink" xlink:title="posterodorsal bristle (s)" id="ABBRID0EU2BG" xlink:type="simple">pd</abbrev>, three strong apical bristles, and one row of yellow comb-like bristles. Mid tarsus with row of crochet-like <abbrev xmlns:xlink="http://www.w3.org/1999/xlink" xlink:title="anteroventral bristle (s)" id="ABBRID0EY2BG" xlink:type="simple">av</abbrev> hairs; tarsomere 1 with one short <abbrev xmlns:xlink="http://www.w3.org/1999/xlink" xlink:title="anterodorsal bristle (s)" id="ABBRID0E32BG" xlink:type="simple">ad</abbrev> at middle and one long <abbrev xmlns:xlink="http://www.w3.org/1999/xlink" xlink:title="posterodorsal bristle (s)" id="ABBRID0EA3BG" xlink:type="simple">pd</abbrev> at extreme tip. Relative lengths of tibiae and five tarsomeres of legs – <abbrev xmlns:xlink="http://www.w3.org/1999/xlink" xlink:title="fore leg" id="ABBRID0EE3BG" xlink:type="simple">LI</abbrev> 5.5: 5.9: 3.2: 2.3: 1.2: 0.8; <abbrev xmlns:xlink="http://www.w3.org/1999/xlink" xlink:title="mid leg" id="ABBRID0EI3BG" xlink:type="simple">LII</abbrev> 7.6: 7.9: 3.3: 1.8: 1.1: 0.8; <abbrev xmlns:xlink="http://www.w3.org/1999/xlink" xlink:title="hind leg" id="ABBRID0EM3BG" xlink:type="simple">LIII</abbrev> 11.2: 4.2: 4.0: 1.9: 1.2: 0.8.</p><p><bold><italic>Wing</italic></bold> nearly hyaline, tinged brown; veins brown, M<sub>1+2</sub> gently bent apically and convergent with R<sub>4+5</sub>; CuAx ratio 0.29. Squama yellow with pale yellow hairs. Halter pale yellow.</p><p><bold><italic>Abdomen</italic></bold> yellow with yellow pollen; terga 2–5 each with large blackish basal spot. Hairs and bristles on abdomen chiefly black except those on venter more or less yellow.</p><p><bold><italic>Male genitalia</italic></bold> (Fig. <xref ref-type="fig" rid="F6">6B</xref>) mainly shiny black. Epandrium longer than wide, with short acute apico-dorsal corner, with three lateral processes, ventral one long and finger-like, middle one long and wide, apically with a nearly U-shaped incision; dorsal one long and wide, curly at tip. Ventral surstylus longer than dorsal surstylus, rather narrow, but wide at apex; dorsal surstylus very wide, ~ 3.0× wider than ventral surstylus, with a long acute apico-dorsal process. Postgonite long and thick, covered with fine hairs. Cercus somewhat round, white, bearing short white hairs. Hypandrium long and wide. Phallus thin, hidden within hypandrium.</p><fig id="F6" position="float" orientation="portrait"><object-id xmlns:xlink="http://www.w3.org/1999/xlink" content-type="doi" xlink:type="simple">10.3897/zookeys.1190.109222.figure6</object-id><object-id xmlns:xlink="http://www.w3.org/1999/xlink" content-type="arpha" xlink:type="simple">263ED705-C1C4-52C2-AB42-8D76C8E004AD</object-id><label>Figure 6.</label><caption><p><italic><tp:taxon-name><tp:taxon-name-part taxon-name-part-type="genus" reg="Neurigona">Neurigona</tp:taxon-name-part><tp:taxon-name-part taxon-name-part-type="species" reg="quadrimaculata">quadrimaculata</tp:taxon-name-part></tp:taxon-name></italic> sp. nov. <bold>A</bold> male habitus, lateral view <bold>B</bold> genitalia, lateral view. Scale bars: 1 mm (<bold>A</bold>); 0.1 mm (<bold>B</bold>).</p></caption><graphic xmlns:xlink="http://www.w3.org/1999/xlink" xlink:href="zookeys-1190-319_article-109222__-g006.jpg" position="float" orientation="portrait" xlink:type="simple" id="oo_976719.jpg"><uri content-type="original_file" xlink:type="simple">https://binary.pensoft.net/fig/976719</uri></graphic></fig><p><bold>Female.</bold> Unknown.</p></tp:treatment-sec><tp:treatment-sec sec-type="distribution" id="SECID0ER5BG"><title>Distribution.</title><p>China (Yunnan).</p></tp:treatment-sec><tp:treatment-sec sec-type="etymology" id="SECID0EW5BG"><title>Etymology.</title><p>The specific name refers to the thoracic pleuron with four dark spots.</p></tp:treatment-sec><tp:treatment-sec sec-type="remarks" id="SECID0E25BG"><title>Remarks.</title><p>The species is similar to <italic><tp:taxon-name><tp:taxon-name-part taxon-name-part-type="genus" reg="Neurigona">N.</tp:taxon-name-part><tp:taxon-name-part taxon-name-part-type="species" reg="qingchengshana">qingchengshana</tp:taxon-name-part></tp:taxon-name></italic> Yang &amp; Saigusa, 2021 from Sichuan, but may be separated from the latter by the fore tarsomere 1 longer than fore tibia, 1.1× as long as fore tibia; and narrow ventral surstylus. In <italic><tp:taxon-name><tp:taxon-name-part taxon-name-part-type="genus" reg="Neurigona">N.</tp:taxon-name-part><tp:taxon-name-part taxon-name-part-type="species" reg="qingchengshana">qingchengshana</tp:taxon-name-part></tp:taxon-name></italic>, the fore tarsomere 1 is as long as the fore tibia, and the ventral surstylus is rather wide (<xref ref-type="bibr" rid="B27">Yang and Saigusa 2001a</xref>; <xref ref-type="bibr" rid="B31">Yang et al. 2011</xref>).</p></tp:treatment-sec><tp:treatment-sec><!--Section generated to contain objects referenced in tp:taxon-treatment.--><fig id="F8" position="float" orientation="portrait"><object-id xmlns:xlink="http://www.w3.org/1999/xlink" content-type="doi" xlink:type="simple">10.3897/zookeys.1190.109222.figure8</object-id><object-id xmlns:xlink="http://www.w3.org/1999/xlink" content-type="arpha" xlink:type="simple">9AA25DBB-8B09-5DFD-9950-D98DB4CE8EEC</object-id><label>Figure 8.</label><caption><p>Antennae <bold>A</bold><italic><tp:taxon-name><tp:taxon-name-part taxon-name-part-type="genus" reg="Neurigona">Neurigona</tp:taxon-name-part><tp:taxon-name-part taxon-name-part-type="species" reg="apicilata">apicilata</tp:taxon-name-part></tp:taxon-name></italic> sp. nov. <bold>B</bold><italic><tp:taxon-name><tp:taxon-name-part taxon-name-part-type="genus" reg="Neurigona">Neurigona</tp:taxon-name-part><tp:taxon-name-part taxon-name-part-type="species" reg="basicurva">basicurva</tp:taxon-name-part></tp:taxon-name></italic> sp. nov. <bold>C</bold><italic><tp:taxon-name><tp:taxon-name-part taxon-name-part-type="genus" reg="Neurigona">Neurigona</tp:taxon-name-part><tp:taxon-name-part taxon-name-part-type="species" reg="brevidigitata">brevidigitata</tp:taxon-name-part></tp:taxon-name></italic> sp. nov. <bold>D</bold><italic><tp:taxon-name><tp:taxon-name-part taxon-name-part-type="genus" reg="Neurigona">Neurigona</tp:taxon-name-part><tp:taxon-name-part taxon-name-part-type="species" reg="convexa">convexa</tp:taxon-name-part></tp:taxon-name></italic> sp. nov. <bold>E</bold><italic><tp:taxon-name><tp:taxon-name-part taxon-name-part-type="genus" reg="Neurigona">Neurigona</tp:taxon-name-part><tp:taxon-name-part taxon-name-part-type="species" reg="huanglianshana">huanglianshana</tp:taxon-name-part></tp:taxon-name></italic> sp. nov. <bold>F</bold><italic><tp:taxon-name><tp:taxon-name-part taxon-name-part-type="genus" reg="Neurigona">Neurigona</tp:taxon-name-part><tp:taxon-name-part taxon-name-part-type="species" reg="quadrimaculata">quadrimaculata</tp:taxon-name-part></tp:taxon-name></italic> sp. nov. <bold>G</bold><italic><tp:taxon-name><tp:taxon-name-part taxon-name-part-type="genus" reg="Neurigona">Neurigona</tp:taxon-name-part><tp:taxon-name-part taxon-name-part-type="species" reg="ventriprocessa">ventriprocessa</tp:taxon-name-part></tp:taxon-name></italic> sp. nov. Scale bars: 0.1 mm.</p></caption><graphic xmlns:xlink="http://www.w3.org/1999/xlink" xlink:href="zookeys-1190-319_article-109222__-g008.jpg" position="float" orientation="portrait" xlink:type="simple" id="oo_976721.jpg"><uri content-type="original_file" xlink:type="simple">https://binary.pensoft.net/fig/976721</uri></graphic></fig></tp:treatment-sec><ref-list><ref id="B27"><mixed-citation xmlns:xlink="http://www.w3.org/1999/xlink" xlink:type="simple"><person-group><name name-style="western"><surname>Yang</surname><given-names>D</given-names></name><name name-style="western"><surname>Saigusa</surname><given-names>T</given-names></name></person-group> (<year>2001a</year>) <article-title>New and little known species of <tp:taxon-name><tp:taxon-name-part taxon-name-part-type="family">Dolichopodidae</tp:taxon-name-part></tp:taxon-name> (<tp:taxon-name><tp:taxon-name-part taxon-name-part-type="order">Diptera</tp:taxon-name-part></tp:taxon-name>) from China (VIII). Bulletin de l’Institut Royal des Sciences Naturelles de Belgique.</article-title><source>Entomologie</source><volume>71</volume>: <fpage>155</fpage>–<lpage>164</lpage>.</mixed-citation></ref><ref id="B31"><mixed-citation xmlns:xlink="http://www.w3.org/1999/xlink" xlink:type="simple"><person-group><name name-style="western"><surname>Yang</surname><given-names>D</given-names></name><name name-style="western"><surname>Zhang</surname><given-names>LL</given-names></name><name name-style="western"><surname>Wang</surname><given-names>MQ</given-names></name><name name-style="western"><surname>Zhu</surname><given-names>YJ</given-names></name></person-group> (<year>2011</year>) Fauna Sinica <tp:taxon-name><tp:taxon-name-part taxon-name-part-type="class">Insecta</tp:taxon-name-part></tp:taxon-name> (Vol. 53). <tp:taxon-name><tp:taxon-name-part taxon-name-part-type="order">Diptera</tp:taxon-name-part></tp:taxon-name><tp:taxon-name><tp:taxon-name-part taxon-name-part-type="family">Dolichopodidae</tp:taxon-name-part></tp:taxon-name>. Science Press, Beijing, 651–976.</mixed-citation></ref></ref-list></tp:taxon-treatment>
