# Supplementary material for: ﻿The genus Neurigona Rondani, 1856 (Diptera, Dolichopodidae) from Yunnan, China, with descriptions of seven new species and a key to the species of China
Source: Zookeys. 2024 Jan 31;1190:319–45. doi: 10.3897/zookeys.1190.109222 (PMC10851154; doi:10.3897/zookeys.1190.109222)
Supplement: XML Treatment for Neurigona ventriprocessa [file zookeys.1190.109222-treatment9.xml]

<!DOCTYPE tp:taxon-treatment
  PUBLIC "-//TaxonX//DTD Taxonomic Treatment Publishing DTD v0 20100105//EN" "tax-treatment-NSO.dtd">
<tp:taxon-treatment xmlns:tp="http://www.plazi.org/taxpub"><tp:treatment-meta><kwd-group><label>Taxon classification</label><kwd>
                <named-content content-type="kingdom">Animalia</named-content>
              </kwd><kwd>
                <named-content content-type="order">Diptera</named-content>
              </kwd><kwd>
                <named-content content-type="family">Dolichopodidae</named-content>
              </kwd></kwd-group><mixed-citation publication-type="journal"><person-group><name><surname>Lin</surname><given-names>Chen</given-names></name><name><surname>Wang</surname><given-names>Mengqing</given-names></name><name><surname>Yang</surname><given-names>Ding</given-names></name></person-group><article-title>﻿The genus <italic><tp:taxon-name><tp:taxon-name-part taxon-name-part-type="genus" reg="Neurigona">Neurigona</tp:taxon-name-part></tp:taxon-name></italic> Rondani, 1856 (<tp:taxon-name><tp:taxon-name-part taxon-name-part-type="order">Diptera</tp:taxon-name-part></tp:taxon-name>, <tp:taxon-name><tp:taxon-name-part taxon-name-part-type="family">Dolichopodidae</tp:taxon-name-part></tp:taxon-name>) from Yunnan, China, with descriptions of seven new species and a key to the species of China</article-title><source>Zookeys</source><day>31</day><month>01</month><year>2024</year><volume>1190</volume><fpage>319</fpage><lpage>345</lpage><pub-id pub-id-type="doi">10.3897/zookeys.1190.109222</pub-id></mixed-citation></tp:treatment-meta><tp:nomenclature><label>﻿</label><tp:taxon-name>
              <object-id xmlns:xlink="http://www.w3.org/1999/xlink" content-type="arpha" xlink:type="simple">31E40045-A31D-5ED5-9439-B21E7805468B</object-id>
              <tp:taxon-name-part taxon-name-part-type="genus" reg="Neurigona">Neurigona</tp:taxon-name-part>
              <tp:taxon-name-part taxon-name-part-type="species" reg="ventriprocessa">ventriprocessa</tp:taxon-name-part>
              <object-id xmlns:xlink="http://www.w3.org/1999/xlink" content-type="zoobank" xlink:type="simple">https://zoobank.org/8CC18FA7-1D35-48D6-9CB9-E548BE07A403</object-id>
            </tp:taxon-name><tp:taxon-status xmlns:xlink="http://www.w3.org/1999/xlink" xlink:type="simple">sp. nov.</tp:taxon-status><xref ref-type="fig" rid="F7">Figs 7</xref><xref ref-type="fig" rid="F8">, 8</xref></tp:nomenclature><tp:treatment-sec sec-type="type material" id="SECID0EMDAI"><title>Type material.</title><p><bold><italic>Holotype</italic></bold>: ♂, <bold>China</bold>: Yunnan, Lvchun, Yakou, Shuikuxiafang, (<named-content xmlns:xlink="http://www.w3.org/1999/xlink" content-type="dwc:verbatimCoordinates" xlink:type="simple"><named-content content-type="geo-json" specific-use="{&#34;type&#34;:&#34;Point&#34;,&#34;coordinates&#34;:[102.777142,23.057000]}" id="NCID0E3DAI" xlink:type="simple">23°3'25.2"N, 102°46'37.71"E</named-content></named-content>), 1780 m, collected by Malaise trap, 2019.IV.19-V.19, Liang Wang and Xin Li (<named-content xmlns:xlink="http://www.w3.org/1999/xlink" content-type="dwc:institutional_code" xlink:title="Entomological Museum of China Agricultural University" xlink:href="http://grbio.org/institution/china-agricultural-university" xlink:type="simple">CAU</named-content>). <bold><italic>Paratypes</italic></bold>: 3 ♂♂, the same data as holotype (<named-content xmlns:xlink="http://www.w3.org/1999/xlink" content-type="dwc:institutional_code" xlink:title="Entomological Museum of China Agricultural University" xlink:href="http://grbio.org/institution/china-agricultural-university" xlink:type="simple">CAU</named-content>).</p></tp:treatment-sec><tp:treatment-sec sec-type="diagnosis" id="SECID0EMEAI"><title>Diagnosis.</title><p>Frons and face yellow. First flagellomere somewhat quadrate. Mesonotum brownish to brown, but notopleuron somewhat pale; scutellum brown with dark yellow apical margin; postnotum brown with blackish middle line. Fore tarsomere 3 shortened and tarsomere 4 ventrally weakly concave with mammillary ventral process at extreme base. Ventral surstylus distinctly longer than dorsal surstylus, distinctly widened at middle, apically narrowed with short finger-like ventral process; dorsal surstylus short, much widened, ~ 1.5× wider than ventral surstylus.</p></tp:treatment-sec><tp:treatment-sec sec-type="description" id="SECID0EREAI"><title>Description.</title><p><bold>Male</bold> (Fig. <xref ref-type="fig" rid="F7">7A</xref>). Body length 6.9 mm, wing length 5.2 mm.</p><fig id="F7" position="float" orientation="portrait"><object-id xmlns:xlink="http://www.w3.org/1999/xlink" content-type="doi" xlink:type="simple">10.3897/zookeys.1190.109222.figure7</object-id><object-id xmlns:xlink="http://www.w3.org/1999/xlink" content-type="arpha" xlink:type="simple">8EEDC039-353E-5E26-9EE9-9B3869AA70F6</object-id><label>Figure 7.</label><caption><p><italic><tp:taxon-name><tp:taxon-name-part taxon-name-part-type="genus" reg="Neurigona">Neurigona</tp:taxon-name-part><tp:taxon-name-part taxon-name-part-type="species" reg="ventriprocessa">ventriprocessa</tp:taxon-name-part></tp:taxon-name></italic> sp. nov. <bold>A</bold> male habitus, lateral view <bold>B</bold> genitalia, lateral view. Scale bars: 1 mm (<bold>A</bold>); 0.1 mm (<bold>B</bold>).</p></caption><graphic xmlns:xlink="http://www.w3.org/1999/xlink" xlink:href="zookeys-1190-319_article-109222__-g007.jpg" position="float" orientation="portrait" xlink:type="simple" id="oo_976720.jpg"><uri content-type="original_file" xlink:type="simple">https://binary.pensoft.net/fig/976720</uri></graphic></fig><p><bold><italic>Head</italic></bold> metallic green with gray pollinosity, but yellow ventrally; eyes very narrowly separated on middle portion of face. Hairs and bristles on head black, but postocular bristles and postero-ventral hairs pale yellow. Antenna (Fig. <xref ref-type="fig" rid="F8">8G</xref>) pale yellow except first flagellomere brown; first flagellomere somewhat quadrate, 1.1× longer than wide, with slightly long, dense brownish pubescence; arista dorsal, dark brown. Proboscis mostly dark yellow, partly brown, with dark yellow and brown hairs; palpus dark yellow, but brown at base, with dark yellow hairs and two short brown bristles.</p><fig id="F8" position="float" orientation="portrait"><object-id xmlns:xlink="http://www.w3.org/1999/xlink" content-type="doi" xlink:type="simple">10.3897/zookeys.1190.109222.figure8</object-id><object-id xmlns:xlink="http://www.w3.org/1999/xlink" content-type="arpha" xlink:type="simple">9AA25DBB-8B09-5DFD-9950-D98DB4CE8EEC</object-id><label>Figure 8.</label><caption><p>Antennae <bold>A</bold><italic><tp:taxon-name><tp:taxon-name-part taxon-name-part-type="genus" reg="Neurigona">Neurigona</tp:taxon-name-part><tp:taxon-name-part taxon-name-part-type="species" reg="apicilata">apicilata</tp:taxon-name-part></tp:taxon-name></italic> sp. nov. <bold>B</bold><italic><tp:taxon-name><tp:taxon-name-part taxon-name-part-type="genus" reg="Neurigona">Neurigona</tp:taxon-name-part><tp:taxon-name-part taxon-name-part-type="species" reg="basicurva">basicurva</tp:taxon-name-part></tp:taxon-name></italic> sp. nov. <bold>C</bold><italic><tp:taxon-name><tp:taxon-name-part taxon-name-part-type="genus" reg="Neurigona">Neurigona</tp:taxon-name-part><tp:taxon-name-part taxon-name-part-type="species" reg="brevidigitata">brevidigitata</tp:taxon-name-part></tp:taxon-name></italic> sp. nov. <bold>D</bold><italic><tp:taxon-name><tp:taxon-name-part taxon-name-part-type="genus" reg="Neurigona">Neurigona</tp:taxon-name-part><tp:taxon-name-part taxon-name-part-type="species" reg="convexa">convexa</tp:taxon-name-part></tp:taxon-name></italic> sp. nov. <bold>E</bold><italic><tp:taxon-name><tp:taxon-name-part taxon-name-part-type="genus" reg="Neurigona">Neurigona</tp:taxon-name-part><tp:taxon-name-part taxon-name-part-type="species" reg="huanglianshana">huanglianshana</tp:taxon-name-part></tp:taxon-name></italic> sp. nov. <bold>F</bold><italic><tp:taxon-name><tp:taxon-name-part taxon-name-part-type="genus" reg="Neurigona">Neurigona</tp:taxon-name-part><tp:taxon-name-part taxon-name-part-type="species" reg="quadrimaculata">quadrimaculata</tp:taxon-name-part></tp:taxon-name></italic> sp. nov. <bold>G</bold><italic><tp:taxon-name><tp:taxon-name-part taxon-name-part-type="genus" reg="Neurigona">Neurigona</tp:taxon-name-part><tp:taxon-name-part taxon-name-part-type="species" reg="ventriprocessa">ventriprocessa</tp:taxon-name-part></tp:taxon-name></italic> sp. nov. Scale bars: 0.1 mm.</p></caption><graphic xmlns:xlink="http://www.w3.org/1999/xlink" xlink:href="zookeys-1190-319_article-109222__-g008.jpg" position="float" orientation="portrait" xlink:type="simple" id="oo_976721.jpg"><uri content-type="original_file" xlink:type="simple">https://binary.pensoft.net/fig/976721</uri></graphic></fig><p><bold><italic>Thorax</italic></bold> mostly dark yellow to brownish yellow with fine pale yellow pollinosity; mesonotum brownish to brown, but notopleuron somewhat pale; scutellum brown with dark yellow apical margin; postnotum brown with blackish middle line. Laterotergite with blackish stripe at anterior margin. Pteropleuron with a small black subtriangular spot. Hairs and bristles on thorax black, five strong <abbrev xmlns:xlink="http://www.w3.org/1999/xlink" xlink:title="dorsocentral bristle (s)" id="ABBRID0EXJAI" xlink:type="simple">dc</abbrev>, 14–15 irregularly <abbrev xmlns:xlink="http://www.w3.org/1999/xlink" xlink:title="acrostichal bristle (s)" id="ABBRID0E2JAI" xlink:type="simple">acr</abbrev> short hair-like; scutellum with two pairs of bristles, lateral pair long and strong, median pair short and hair-like. Propleuron with one brown bristle on lower portion.</p><p><bold><italic>Legs</italic></bold> mainly yellow, but hind femur ventrally dark brown at basal 1/3; mid and hind tarsomeres 2–5 brown or dark brown. Hairs and bristles on legs mostly black except hairs on all coxae dark yellow. Fore coxa with dark yellow hairs and six mostly brownish yellow bristles on antero-apical portion; mid coxa with two short black bristles and eight dense dark yellow anterior and apical bristles; hind coxa with dark yellow hairs and one strong outer black bristle at basal 1/3. Mid and hind trochanters each with one outer bristle at middle. All femora distinctly thickened basally. Fore tibia with one short <abbrev xmlns:xlink="http://www.w3.org/1999/xlink" xlink:title="anterodorsal bristle (s)" id="ABBRID0EGKAI" xlink:type="simple">ad</abbrev> and two short <abbrev xmlns:xlink="http://www.w3.org/1999/xlink" xlink:title="posterodorsal bristle (s)" id="ABBRID0EKKAI" xlink:type="simple">pd</abbrev>. Mid tibia with two <abbrev xmlns:xlink="http://www.w3.org/1999/xlink" xlink:title="anterodorsal bristle (s)" id="ABBRID0EOKAI" xlink:type="simple">ad</abbrev>, three <abbrev xmlns:xlink="http://www.w3.org/1999/xlink" xlink:title="posterodorsal bristle (s)" id="ABBRID0ESKAI" xlink:type="simple">pd</abbrev>, one <abbrev xmlns:xlink="http://www.w3.org/1999/xlink" xlink:title="anteroventral bristle (s)" id="ABBRID0EWKAI" xlink:type="simple">av</abbrev>, two <abbrev xmlns:xlink="http://www.w3.org/1999/xlink" xlink:title="posteroventral bristle (s)" id="ABBRID0E1KAI" xlink:type="simple">pv</abbrev>, and three apical bristles. Hind tibia with three <abbrev xmlns:xlink="http://www.w3.org/1999/xlink" xlink:title="anterodorsal bristle (s)" id="ABBRID0E5KAI" xlink:type="simple">ad</abbrev>, three <abbrev xmlns:xlink="http://www.w3.org/1999/xlink" xlink:title="posterodorsal bristle (s)" id="ABBRID0ECLAI" xlink:type="simple">pd</abbrev>, two short or long apical bristles, and one row of yellow comb-like bristles. Fore tarsomere 3 shortened with short dense ventral hairs; tarsomere 4 somewhat whitened, ventrally weakly concave, somewhat bare at middle, extreme base distinctly dilated with mammillary ventral process, extreme tip weakly dilated with several short curly brown ventral hairs; tarsomere 5 with quite dense, curly and dark brown ventral hairs. Mid tarsomere 1 with several short or long bristles. Relative lengths of tibiae and five tarsomeres of legs <abbrev xmlns:xlink="http://www.w3.org/1999/xlink" xlink:title="fore leg" id="ABBRID0EGLAI" xlink:type="simple">LI</abbrev> – 6.8: 6.7: 2.9: 0.8:1.1: 1.0; <abbrev xmlns:xlink="http://www.w3.org/1999/xlink" xlink:title="mid leg" id="ABBRID0EKLAI" xlink:type="simple">LII</abbrev> 8.8: 9.1: 3.7: 2.4:1.3: 0.8; <abbrev xmlns:xlink="http://www.w3.org/1999/xlink" xlink:title="hind leg" id="ABBRID0EOLAI" xlink:type="simple">LIII</abbrev> 13.9: 4.9: 4.8: 2.6: 1.8: 0.9.</p><p><bold><italic>Wing</italic></bold> nearly hyaline, tinged brown; veins dark brown, M<sub>1+2</sub> strongly bent, geniculate nearly in a right angle; CuAx ratio 0.54. Squama dark yellow with brown margin bearing yellow hairs. Halter dark yellow with dark brown knob.</p><p><bold><italic>Abdomen</italic></bold> yellow with pale yellow pollen; terga 1–4 each with large dark brown sport, tergum 5 wholly brown; sternum 5 weakly projected, small and subtriangular (Fig. <xref ref-type="fig" rid="F9">9D</xref>). Hairs and bristles on abdomen black except those on venter more or less yellow.</p><fig id="F9" position="float" orientation="portrait"><object-id xmlns:xlink="http://www.w3.org/1999/xlink" content-type="doi" xlink:type="simple">10.3897/zookeys.1190.109222.figure9</object-id><object-id xmlns:xlink="http://www.w3.org/1999/xlink" content-type="arpha" xlink:type="simple">B3E51376-26BB-5C2D-A2F5-EA329ECAFCA4</object-id><label>Figure 9.</label><caption><p>Abdominal sternite 5 (male) <bold>A</bold><italic><tp:taxon-name><tp:taxon-name-part taxon-name-part-type="genus" reg="Neurigona">Neurigona</tp:taxon-name-part><tp:taxon-name-part taxon-name-part-type="species" reg="basicurva">basicurva</tp:taxon-name-part></tp:taxon-name></italic> sp. nov. <bold>B</bold><italic><tp:taxon-name><tp:taxon-name-part taxon-name-part-type="genus" reg="Neurigona">Neurigona</tp:taxon-name-part><tp:taxon-name-part taxon-name-part-type="species" reg="convexa">convexa</tp:taxon-name-part></tp:taxon-name></italic> sp. nov. <bold>C</bold><italic><tp:taxon-name><tp:taxon-name-part taxon-name-part-type="genus" reg="Neurigona">Neurigona</tp:taxon-name-part><tp:taxon-name-part taxon-name-part-type="species" reg="huanglianshana">huanglianshana</tp:taxon-name-part></tp:taxon-name></italic> sp. nov. <bold>D</bold><italic><tp:taxon-name><tp:taxon-name-part taxon-name-part-type="genus" reg="Neurigona">Neurigona</tp:taxon-name-part><tp:taxon-name-part taxon-name-part-type="species" reg="ventriprocessa">ventriprocessa</tp:taxon-name-part></tp:taxon-name></italic> sp. nov.</p></caption><graphic xmlns:xlink="http://www.w3.org/1999/xlink" xlink:href="zookeys-1190-319_article-109222__-g009.jpg" position="float" orientation="portrait" xlink:type="simple" id="oo_976722.jpg"><uri content-type="original_file" xlink:type="simple">https://binary.pensoft.net/fig/976722</uri></graphic></fig><p><bold><italic>Male genitalia</italic></bold> (Fig. <xref ref-type="fig" rid="F7">7B</xref>): epandrium nearly as long as wide, with two lateral processes (one short finger-like; the other slightly long and thick, finger-like). Ventral surstylus distinctly longer than dorsal surstylus, distinctly widened at middle, apically narrowed with short finger-like ventral process; dorsal surstylus short, much widened, ~ 1.5× wider than ventral surstylus. Cercus long, with long dense yellow hairs. Hypandrium basally rather thick, apically narrowed. Phallus long and thin.</p><p><bold>Female.</bold> Unknown.</p></tp:treatment-sec><tp:treatment-sec sec-type="distribution" id="SECID0EWOAI"><title>Distribution.</title><p>China (Yunnan).</p></tp:treatment-sec><tp:treatment-sec sec-type="etymology" id="SECID0E2OAI"><title>Etymology.</title><p>The specific name refers to the fore tarsomere 4 with mammillary ventral process at extreme base.</p></tp:treatment-sec><tp:treatment-sec sec-type="remarks" id="SECID0EAPAI"><title>Remarks.</title><p>The species is somewhat similar to <italic><tp:taxon-name><tp:taxon-name-part taxon-name-part-type="genus" reg="Neurigona">N.</tp:taxon-name-part><tp:taxon-name-part taxon-name-part-type="species" reg="guangxiensis">guangxiensis</tp:taxon-name-part></tp:taxon-name></italic> Yang, 1999 and <italic><tp:taxon-name><tp:taxon-name-part taxon-name-part-type="genus" reg="Neurigona">N.</tp:taxon-name-part><tp:taxon-name-part taxon-name-part-type="species" reg="zhejiangensis">zhejiangensis</tp:taxon-name-part></tp:taxon-name></italic> Yang, 1999 from Oriental China in having the nearly quadrate first flagellomere, but may be separated from them by the mesonotum brownish to brown, fore tarsomere 3 shortened and tarsomere 4 ventrally weakly concave with mammillary ventral process at extreme base. In <italic><tp:taxon-name><tp:taxon-name-part taxon-name-part-type="genus" reg="Neurigona">N.</tp:taxon-name-part><tp:taxon-name-part taxon-name-part-type="species" reg="guangxiensis">guangxiensis</tp:taxon-name-part></tp:taxon-name></italic> and <italic><tp:taxon-name><tp:taxon-name-part taxon-name-part-type="genus" reg="Neurigona">N.</tp:taxon-name-part><tp:taxon-name-part taxon-name-part-type="species" reg="zhejiangensis">zhejiangensis</tp:taxon-name-part></tp:taxon-name></italic>, the mesonotum is yellow with markings on the middle posterior portion, and the fore tarsus is not modified (<xref ref-type="bibr" rid="B31">Yang et al. 2011</xref>).</p></tp:treatment-sec><ref-list><ref id="B31"><mixed-citation xmlns:xlink="http://www.w3.org/1999/xlink" xlink:type="simple"><person-group><name name-style="western"><surname>Yang</surname><given-names>D</given-names></name><name name-style="western"><surname>Zhang</surname><given-names>LL</given-names></name><name name-style="western"><surname>Wang</surname><given-names>MQ</given-names></name><name name-style="western"><surname>Zhu</surname><given-names>YJ</given-names></name></person-group> (<year>2011</year>) Fauna Sinica <tp:taxon-name><tp:taxon-name-part taxon-name-part-type="class">Insecta</tp:taxon-name-part></tp:taxon-name> (Vol. 53). <tp:taxon-name><tp:taxon-name-part taxon-name-part-type="order">Diptera</tp:taxon-name-part></tp:taxon-name><tp:taxon-name><tp:taxon-name-part taxon-name-part-type="family">Dolichopodidae</tp:taxon-name-part></tp:taxon-name>. Science Press, Beijing, 651–976.</mixed-citation></ref></ref-list></tp:taxon-treatment>
